# Supplementary material for: Directed evolution of engineered virus-like particles with improved production and transduction efficiencies
Source: Nat Biotechnol. 2024 Nov 13;43(10):1635–47. doi: 10.1038/s41587-024-02467-x (PMC12085157; doi:10.1038/s41587-024-02467-x)
Supplement: Supplementary file 3 — Supplementary Tables 1–5 containing oligonucleotide sequences, protein sequences and raw data. [file 41587_2024_2467_MOESM3_ESM.xlsx]

## Sheet: Supplementary Table 1
Name	sgRNA protospacer or pegRNA sequence	Amplicon	HTS_fwd	HTS_rev
BCL11A enhancer	TTTATCACAGGCTCCAGGAA	AGCTGATTCCAGTGCAAAGTCCATACAGGTAATAACATAGGCCAGAAAAGAGATATGGCATCTACTCTTAGACATAACACACCAGGGTCAATACAACTTTGAAGCTAGTCTAGTGCAAGCTAACAGTTGCTTTTATCACAGGCTCCAGGAAGGGTTTGGCCTCTGATTAGGGTGGGGGCGTGGGTGGGGTAGAAGAGGACTGGCAGACCTCTCCATCGGTGGCCGTTTGCCCAGGGGGGCCTCTTTCGGAAGGCTCTCTTGGTGATGGAG	ACACTCTTTCCCTACACGACGCTCTTCCGATCTNNNNAGCTGATTCCAGTGCAAAGTCCATAC	TGGAGTTCAGACGTGTGCTCTTCCGATCTCTCCATCACCAAGAGAGCCTTCCG
Barcoded sgRNA	TTTATCACAGGCTCCAGGAA	GTTTATCACAGGCTCCAGGAAGTTTAAGAGCTATGCTGGAAACAGCATAGCAAGTTTAAATAAGGCTAGTCCGTTATCAACTTGAAAAAGTGGCACC	ACACTCTTTCCCTACACGACGCTCTTCCGATCTNNNNGTTTATCACAGGCTCCAGGAAG	TGGAGTTCAGACGTGTGCTCTTCCGATCTGGTGCCACTTTTTCAAGTTGATAAC
Angptl3 exon 7 splice acceptor	CTTTTTTAGGTGGCTGGTGG	ATCTCAAGCAAGCATTCTCCTCACTATGTTGATGGTGTATGTGAGTCACACAGAATAATGAATATTGGGATACATGTATCTACAATATAATAACCACATGTCTGTCTTTTTTAGGTGGCTGGTGGTGGAATGACATATGTGGAGAAAACAACCTAAATGGAAAATACAACAAACCCAGAACCAAATCCAGACCAGAGAGAAGAAGAGGGATCTACTGGAGACCTCAGAGCAGAAAGCT	ACACTCTTTCCCTACACGACGCTCTTCCGATCTNNNNAATCTCAAGCAAGCATTCTCCTC	TGGAGTTCAGACGTGTGCTCTTCCGATCTGAGCTTTCTGCTCTGAGGTCTCCA
Rosa26	GCTACTGTTCACTCTAACAG	GCTGGCCTCGAACTCAGAAATCCGCCTGCCTCTGCCTCCTGAGTGCCGGGATTAAAGGCGTGCACCACCACGCCTGGCTAAGTTGGATATTTTGTTATATAACTATAACCAATACTAACTCCACTGGGTGGATTTTTAATTCAGTCAGTAGTCTTAAGTGGTCTTTATTGGCCCTTCATTAAAATCTACTGTTCACTCTAACAGAGGCTGTTGGTACTAGTGGCACTTAAGCAACTTCCTACGGATATACTAGCAGATTAAGGGTCAGGGATAGAAACTAGTCTAGCGTTTTGTATACCTACCAGC	ACACTCTTTCCCTACACGACGCTCTTCCGATCTNNNNGCTGGTAGGTATACAAAACGCT	TGGAGTTCAGACGTGTGCTCTTCCGATCTGCTGGCCTCGAACTCAGAA
Dnmt1	CGGGCTGGAGCTGTTCGCGC	CCTCGGCATCGGTCCCGCCCCTCACCCCCACCCTGCGTGGCACCTACCGCCTGCGGACATGGTCCGGGAGCGAGCCTGCCGGGGAGGCAAGCGCAGGCACTCGGGCTGGAGCTGTTCGCGCTGGCATCTTGCAGGTTGCAGACGACAGAACAGCTCTGAACGAGACCCCGGCTTTTTCGCGCGCGCGGAAACCAATTGGGAGGGGGCGGCGCAAGCGGAAGCAGCATGTACCACACAGGGCAAGAGAGTGGGGGAAGACCATGCTATGCCCGAAGG	ACACTCTTTCCCTACACGACGCTCTTCCGATCTNNNNCCTTCGGGCATAGCATGG	TGGAGTTCAGACGTGTGCTCTTCCGATCTCCTCGGCATCGGTCC
Pcsk9 exon 4 splice acceptor	ATGGGAAGATGGAAGCAGCC	CCGTCTAATGCGTGGGGTGGCAGACAGCTCTGTACATGAGCAATAGTGTTAACCCAGGAACTGTTCTCCTCACTCCCACAATGGCTGCCATGGGAAGATGGAAGCAGCCAGGTGGAGGTGTATCTCTTAGATACCAGCATCCAGGGTGCCCATCGGGAGATTGAGGGCAGGGTCACCATCACCGACTTCAACAGCGTGCC	ACACTCTTTCCCTACACGACGCTCTTCCGATCTNNNNCCGTCTAATGCGTGGGGTGG	TGGAGTTCAGACGTGTGCTCTTCCGATCTGGCACGCTGTTGAAGTCGGT
Pcsk9 exon 6 splice donor	CCTACCTCTGGAGCAGAAGC	AGGGGGCCATCTTCCCTCGTTCTGACAGAAGAGCTCAGCACCTACCTCTGGAGCAGAAGCTGGGGAGTAGAGGCAGGCGTCGTCCCGGAAGTTCCCAGCTGCTGCAACCAGCACCACCCCAGTCCTCGCCAGGTGCCGGCAGGCAGCGTTGAGGATGCGGCTATACCCACCGGCCAGGGGCAGCAGAACCACGAGTGGCCCCGAGGGCTGGATTAGCTGACTCTTCCGAATAAACTCCAGGCCTGCAAAAAATCACCCAGGTCACCTGCTAGAGAGATATACATTCCTCC	ACACTCTTTCCCTACACGACGCTCTTCCGATCTNNNNAGGGGGCCATCTTCCCTCGT	TGGAGTTCAGACGTGTGCTCTTCCGATCTGGAGGAATGTATATCTCTCTAGCAGGT
Pcsk9 exon 8 splice acceptor	TACCTCCAGGCATTGTGGCT	CCCTATATTTTGGGAAGCAGGGCCAGCCACCGCCCTCTGTGACTCTGTACCTCCAGGCATTGTGGCTCGGATGCTGAGCCGGGAGCCCACACTTACCCTGGCCGAGCTGCGGCAGAGGCTGATCCACTTCTCTACCAAAGACGTCATCAACATGGCCTGGTTCCCTGAGGACCAGCAGGTGCTGACCCCCAACCTGGTGGCCACACTGCCCCCCAGCACCCATGAGACAGGTGAGCAGGATGGCAGGGAGGGTACCCAGCCCCTGCCCTGGCCTCACAGGAAGGTTTTCT	ACACTCTTTCCCTACACGACGCTCTTCCGATCTNNNNCCCTATATTTTGGGAAGCAGGGC	TGGAGTTCAGACGTGTGCTCTTCCGATCTAGAAAACCTTCCTGTGAGGCCA
EMX1	GAGTCCGAGCAGAAGAAGAA	CAGCTCAGCCTGAGTGTTGAGGCCCCAGTGGCTGCTCTGGGGGCCTCCTGAGTTTCTCATCTGTGCCCCTCCCTCCCTGGCCCAGGTGAAGGTGTGGTTCCAGAACCGGAGGACAAAGTACAAACGGCAGAAGCTGGAGGAGGAAGGGCCTGAGTCCGAGCAGAAGAAGAAGGGCTCCCATCACATCAACCGGTGGCGCATTGCCACGAAGCAGGCCAATGGGGAGGACATCGATGTCACCTCCAATGACTAGGGTGGGCAACCACAAACCCACGAG	ACACTCTTTCCCTACACGACGCTCTTCCGATCTNNNNCAGCTCAGCCTGAGTGTTGA	TGGAGTTCAGACGTGTGCTCTTCCGATCTCTCGTGGGTTTGTGGTTGC
HEK3 +1 T•A-to-A•T (v3 PE-eVLP)	GGCCCAGACTGAGCACGTGAGTTTAAGAGCTATGCTGGAAACAGCATAGCAAGTTTAAATAAGGCTAGTCCGTTATCAACTTGGCCAACATGAGGATCACCCATGTCTGCAGGGCCAAGTGGCACCGAGTCGGTGCTTCCTCTGCCATCTCGTGCTCAGTCTGTCTCTCTCGGGTCAGGAGCCCCCCCCCTGAACCCAGGATAACCCTCAAAGTCGGGGGGCAACCCTTTTTT	CAGGGAAACGCCCATGCAATTAGTCTATTTCTGCTGCAAGTAAGCATGCATTTGTAGGCTTGATGCTTTTTTTCTGCTTCTCCAGCCCTGGCCTGGGTCAATCCTTGGGGCCCAGACTGAGCACGTGATGGCAGAGGAAAGGAAGCCCTGCTTCCTCCAGAGGGCGTCGCAGGACAGCTTTTCCTAGACAGGGGCTAGTATGTGCAGCTCCTGCACCGGGATACTGGTTGACAAGTTTGGCTGGGCTGGAAGCCAGCACCTAGGGAGGTCCCTGGAAGGGGCCAGCCTCACCAGGAGAGGAGGGACCTGGCCCTTCAGGGTCGAGCTCAACAGAG	ACACTCTTTCCCTACACGACGCTCTTCCGATCTNNNNCAGGGAAACGCCCATGCAATTAG	TGGAGTTCAGACGTGTGCTCTTCCGATCTCTCTGTTGAGCTCGACCCTGAA
HEK3 +1 T•A-to-A•T (v3b PE-eVLP)	GGCCCAGACTGAGCACGTGAGTTTAAGAGCTATGCTGGAAACAGCATAGCAAGTTTAAATAAGGCTAGTCCGTTATCAACTTGGCTGAATGCCTGCGAGCATCCCACCCAAGTGGCACCGAGTCGGTGCTTCCTCTGCCATCTCGTGCTCAGTCTGTCTCTCTCGGGTCAGGAGCCCCCCCCCTGAACCCAGGATAACCCTCAAAGTCGGGGGGCAACCCTTTTTTT	CAGGGAAACGCCCATGCAATTAGTCTATTTCTGCTGCAAGTAAGCATGCATTTGTAGGCTTGATGCTTTTTTTCTGCTTCTCCAGCCCTGGCCTGGGTCAATCCTTGGGGCCCAGACTGAGCACGTGATGGCAGAGGAAAGGAAGCCCTGCTTCCTCCAGAGGGCGTCGCAGGACAGCTTTTCCTAGACAGGGGCTAGTATGTGCAGCTCCTGCACCGGGATACTGGTTGACAAGTTTGGCTGGGCTGGAAGCCAGCACCTAGGGAGGTCCCTGGAAGGGGCCAGCCTCACCAGGAGAGGAGGGACCTGGCCCTTCAGGGTCGAGCTCAACAGAG	ACACTCTTTCCCTACACGACGCTCTTCCGATCTNNNNCAGGGAAACGCCCATGCAATTAG	TGGAGTTCAGACGTGTGCTCTTCCGATCTCTCTGTTGAGCTCGACCCTGAA

## Sheet: Supplementary Table 2
Mutant	Barcode
v4	AGGATGATCGGTCGC
F215A	CCGATCCTCAGGTGA
F215C	CATGGTGGATAGCTA
F215D	CGTACGGCTCCAGTT
F215E	GTGTTATTCGCTTAA
F215G	TTGCCTAGCGTCCTC
F215H	GCAACTCTGATCAAG
F215I	TGTCAATACCGCTAG
F215K	TCATCTAGATTGGCT
F215L	CTGTATTCACGCGCC
F215M	ATATGTTCGGAATCA
F215N	CTCAGTCCACATAGC
F215P	TACTTAATCTCGTTG
F215Q	ATACGTGCTGTTCGA
F215R	GCGTATATATAGTAG
F215S	CTAGACTCGAGTACC
F215T	ATCGCGCAGACGGAC
F215V	ATTCACTTCAGACTG
F215W	CTGACCACACGACGT
F215Y	CATGTTAGCACTGAA
P216A	CACACACTCGAAGAT
P216C	CGAATCCGAGAAGCC
P216D	AGCCTTCCAACTCCA
P216E	ACCTAGACAAGGTAG
P216F	CCTCTCAGTGTAGAA
P216G	AGTTCAGAGTTCGGT
P216H	ACAATAAGGAGATCG
P216I	GTTACTGAGGCTACC
P216K	GCTTGTTCGAAGCTA
P216L	AGAGGCAGGTTAGCA
P216M	ACCACCTCCGAACAA
P216N	ATGAGCCAGTGACAA
P216Q	GTATAAGCGCACATG
P216R	TCCAACACGGCTATA
P216S	GGCACGTCTACTTCG
P216T	CTTGGTCTAGTTGAC
P216V	TTCGCGTTGCGTATT
P216W	GCACCACCAGCATGC
P216Y	AGGTGGACGAGTGCC
L217A	AGGATTGGATCCAGT
L217C	GCCAGACCGCAAGAG
L217D	AGCCATCCGACCGCT
L217E	TGAACTCGTCACACG
L217F	CACTATCTGTCGTGG
L217G	CTCTTAGAGCCTAGG
L217H	AACTTAGTCGTGAAT
L217I	GACACCGAGATCATG
L217K	GGCACATAGGCCGTC
L217M	GTACTTGCGACTATA
L217N	TGTGCAGCGCGGCTA
L217P	TGCGAGGAACATTCA
L217Q	ATGTAACCGCCTCTT
L217R	ATACGCAGAATCTCT
L217S	TTCGTTGGTCCAGCC
L217T	CCTGTTACCACCACA
L217V	AATTCTGGAGCACTC
L217W	AGACCTGGTCTAACA
L217Y	GCATGTGCAGATGGT
R218A	GAGTCCAATAAGCTT
R218C	AAGTCATCCAACTTG
R218D	ATCTCAAGTACAACG
R218E	GTACTCGGAGATACT
R218F	GATGGTTATACATTG
R218G	GTCCGGTTATAGATC
R218H	ATCAATTATCGCATC
R218I	TTATCAGTGATCGCT
R218K	AAGTAGTAGTTGGCG
R218L	ATTGGAATCTGTATC
R218M	CATTGAGTAGTGTAG
R218N	CCTAAGCTGTAGGCG
R218P	ATTGTAGTCCGTACG
R218Q	TCCGATAAGCAGCCT
R218S	TCCAGTCGACCTATT
R218T	CATCTGCTTCACATC
R218V	GGATAACGCTAATTC
R218W	ACCTGTTCGATTCTG
R218Y	ACCTTCACAACCTAA
A219C	CAGAGAGGATCTGTA
A219D	CTGCTATTCTTCACC
A219E	CGTAGGCCTCATTCC
A219F	TACGGATACTCGAGC
A219G	AACATACCGGCCGTA
A219H	GCCGGCGTTCGTATC
A219I	GTCGATCGGTCTAAT
A219K	AATGCTGCCGCGGCA
A219L	CGTACGACAATGGCC
A219M	ATGGCATGGAGTTAG
A219N	CAGCACCTGGATGTA
A219P	TAACCATGTACAGTA
A219Q	AATGAGTCTTCGTCG
A219R	TTGGCGTGTTGGTCC
A219S	CGTCCGCGAGTCTTG
A219T	CATGAGATATATCGC
A219V	GCGGCGTTGTCACTA
A219W	CGGCCTGTCCGATGT
A219Y	TTCGTATGCTGAGTC
G220A	GAGTCATCCTGCTAT
G220C	GAGCTGACTGTGCGC
G220D	ACCTGGAACACCGAA
G220E	GCTACGACTTACCTT
G220F	CGGAATCTCAGCCTA
G220H	AACAGCATGCAGCGA
G220I	AAGACTTAACCAGCT
G220K	CCGTTCAGGACTTCG
G220L	AAGCGTTGATAGATA
G220M	ATGCGCTACGTTCTA
G220N	GATGCCGGTTGTTCT
G220P	ACAGTAATCCGTCGG
G220Q	CTCAGCAGAATTAGG
G220R	CATGGAGTAGTCCGA
G220S	CTATGTTGCAGACCT
G220T	GGCTAACAACGACTA
G220V	CGCCAGTGACTCATA
G220W	TGCGCGTTAGTTACT
G220Y	TGGCATAGACAGAAT
G221A	GACGCTCCGTTACTC
G221C	GCCGACCATCTCTAT
G221D	GCACTGCCACAAGAA
G221E	TATGGTAACGGCGAT
G221F	TGAGAGAAGAATGCA
G221H	AACCTGCGAGATGAG
G221I	TTGTAGGCACGCAGT
G221K	AACCTTGCCGACGCT
G221L	TGCTACATTAAGAGA
G221M	TTCTCAGACACACGC
G221N	CACTATGTCGGCGAC
G221P	AACTGTTCTGGCAAC
G221Q	AGTGCATGTCTTGAA
G221R	TAGCGTACTCGATAA
G221S	GTATGGTCACCGTAC
G221T	AATCATACGTCATGT
G221V	CTTACGCTCCGTCGA
G221W	AGCATTGCGATGCGG
G221Y	TGGATGTCCTGAGTA
N222A	GTGGACTGGCTCTGT
N222C	TGTAGGTTCAAGCTT
N222D	AGGACTGACTTACGG
N222E	TATCGTGATCGGCCG
N222F	GAGGACGTCCGATGC
N222G	GTGAGAAGATGCGCC
N222H	GAACTCGTGTCGCCT
N222I	CTTGACTTACGATAG
N222K	CTTGAACGGCCAGAT
N222L	TACATTCGTGTATGA
N222M	TGGTGTCTATCTGCA
N222P	AATCGGAGCACACTC
N222Q	CAAGTACCGTTCGAT
N222R	AGAACAGGTTATCGG
N222S	AGATTGTATTGCCAA
N222T	TCATCTAGCTGCTAC
N222V	GCGGTCTTGATGTGC
N222W	TTGATCTGGTGAACA
N222Y	GGCAGCCTTCGTGGT
G223A	CTCTTGTCGAGGACA
G223C	TGCAAGTGTATCTTC
G223D	GATTGACGTTGGCAT
G223E	ACTGGATCGACCATG
G223F	CATTACTACGTCGCT
G223H	TTAGGCGTAATTCTC
G223I	GTGGACACCTCTAGT
G223K	CGAGCCATGTCCGTA
G223L	CATGGATTAGCGGCC
G223M	AACAGCAGTCGCTGA
G223N	GTCGACGCGCTGTTA
G223P	TCTACCGATGCCGAG
G223Q	ACATAGATAAGACCA
G223R	TCTAATCCTTGAGTC
G223S	GCTTCTATGGTACCT
G223T	GCCTAACCTGTCATG
G223V	ATTGGCACAATACAG
G223W	GGCGGTGTTGAGATG
G223Y	AATGACCTCTGGAGC
Q224A	CTTCGACGCAATCGC
Q224C	GCCGGCTCAAGCTAC
Q224D	CTGAGTGACTAACAG
Q224E	GTTGTCAGAGCCAGG
Q224F	TGACTCCAGAGGACG
Q224G	CCGTATAGGTACTAC
Q224H	GTCAGTGCTAGCGTG
Q224I	ATAGGCCTGTGTCGC
Q224K	ATGTTCCTACTAGTT
Q224L	AAGCTTGCTGCCACC
Q224M	TATTGACCATTCGAC
Q224N	TCTCTCGGATAGTAC
Q224P	GTATAACGGTGACAA
Q224R	AACCTTCGTGGCATT
Q224S	TAGCACTGGATCGGC
Q224T	AAGCACTTGTAGAAG
Q224V	TCGCAGATAGCGGAA
Q224W	CTCGGATGTGAATAT
Q224Y	TATTGATGGTTCGTG
L225A	GCAATCCAAGGTCAA
L225C	AAGGACATACCTTGG
L225D	GACGGCAAGCACAGC
L225E	CAGGCCGAGCTACAA
L225F	ACGATTGTCCTCAGC
L225G	GTGACGACAACGTGT
L225H	CGGAAGTCATGAGAG
L225I	TAAGCAGTCCGGTTG
L225K	CACGAAGCTTACGTT
L225M	CGCACGGCGATATCG
L225N	GTCGTAATTATTCAG
L225P	TCTCGTCGCCTCTCT
L225Q	CGTGCTGAACAGCGC
L225R	AGAGTCGGAGCTTAC
L225S	AGTAGTTATTGGCCA
L225T	GATATGTCTAGGCGA
L225V	CTAAGTGGATGCTTG
L225W	TTCCTTGGCAGACAC
L225Y	TGAGGTTGTGGATGG
Q226A	TTGGCCTCTAGCTTA
Q226C	ACCTCGTAGATAATC
Q226D	TACATGCACTTCCAA
Q226E	TTACTCAAGTAGTGA
Q226F	AATGCTCAAGGCAGC
Q226G	GGTGCATGGAGTCTC
Q226H	TGTGCAGACTCCTAG
Q226I	ACCGCAGCAGTGTTC
Q226K	ATTCTCTGGTACTCT
Q226L	CCGTGGACGCTGTAA
Q226M	ACCGTTCTTCCACCA
Q226N	TAGGAATAGAGTCAG
Q226P	AGAATCATGAGGCCG
Q226R	TTCTTCGTAACAGTT
Q226S	ATGAGGAGATGTATC
Q226T	TAATCTCTCTACTTC
Q226V	GAAGTGATATTGCCG
Q226W	ATAATACCACAATGG
Q226Y	AAGATAACGGACTAT
Y227A	GATTGGAAGAGTACT
Y227C	ATTAATTGTATGCGG
Y227D	AACTCCGGTGGCTAT
Y227E	CAACTGAGCTCGCCG
Y227F	TGCGACCATGAGGTG
Y227G	GCAGGTTGCACACGG
Y227H	TCATCTCAGGCAGAA
Y227I	CGAGATGGTCTCTAT
Y227K	ACAGCCAGAGCGTGG
Y227L	TGCCGCGAGTATCTA
Y227M	CTACTGGTCTTATCA
Y227N	GATAAGAGTCCGTAG
Y227P	TTCATAGACGTCCAT
Y227Q	CCTAGGTCGCATAGG
Y227R	ACAACTTGTGCGTGA
Y227S	ATCGGTCACTGTGTG
Y227T	AATAGCTTAAGCAGA
Y227V	GGCTACAGGAATATA
Y227W	ATTCGCGTCACCAAT
W228A	GCGTGTCCGTGTAAG
W228C	ATAAGGTACAGCTTA
W228D	CCATGAAGGTTACCA
W228E	TTCGTCTTGTGCCTT
W228F	TGATACGAGTCTCGG
W228G	CTCTGAGCGGTCGCA
W228H	ATGTGCTTGACTGGA
W228I	TGGCTATAGTCAATG
W228K	CGAGAGTACATATCG
W228L	GTAATTGCGTGTAAG
W228M	ATCTTCGGCGGCGAA
W228N	TGTTGTTCTGTTGTG
W228P	CGTTACATGTGAGAT
W228Q	TATCGAGAACAACTT
W228R	TGGTCGACTCTAGAG
W228S	CGGCTATTATCTGCC
W228T	GTAACTTCAATGGCT
W228V	GATCGCGGATTCTAA
W228Y	ACAGCTGACTAGGCC
P229A	TAACCATCAGTAGTT
P229C	GGCTGTATGGACACC
P229D	TATCAGTAGTCTCGA
P229E	TATGCAGAGGAGCGA
P229F	TCCTGAGTCTCATCT
P229G	ATTAGTTAGCAGACT
P229H	GTTGTCTCAGTACGC
P229I	ACTGGATATCTCTAC
P229K	ATCCGCCTTCCTATG
P229L	ACCTAGCGACGGTTA
P229M	TATGCATGACAACCG
P229N	GAGGAGATCATTGGC
P229Q	TGTGAGTAGACAAGG
P229R	TGCACTAGACTCTCA
P229S	CCTATACTGACTCGG
P229T	AGGTTATTAATCCGG
P229V	TTCTTCTCAATATCG
P229W	CAGGTCCAGCCATGC
P229Y	TAGTGTAATGGATCG
F230A	GGCTATGTCTTCGGA
F230C	TCCTGCCGTTGGACC
F230D	AGGCCTCTAGAAGCG
F230E	ACAGTTCCTCTCGCC
F230G	TTACAGTCTCCTAGA
F230H	CGACGCCTTCTAGAG
F230I	TATTGTCCTATGCGG
F230K	TCAGCGCGATTACAT
F230L	CATATTCAGATCATC
F230M	TTGTTCTTAGCTGAC
F230N	CAAGACTTCGTAGGT
F230P	TGCCGCTCAATATGC
F230Q	ATGCCAGTTCAGCAG
F230R	GTCCTGAGAACGTAA
F230S	ACTTCTGTCACTCTG
F230T	TACTTGCACCTTATG
F230V	AGCTGCATATCCAAT
F230W	CGCTATCTTCTCTTG
F230Y	CTGCGTAATACCACG
S231A	CTAGGACGTTAGCTA
S231C	CCACCAGGAGTAACA
S231D	AAGTAAGAACGAGGC
S231E	TCAGCTTACCTGCCG
S231F	TACGGCGAATCGGCG
S231G	GCTGCAGCTAACACG
S231H	CTTACGCGTGAATGG
S231I	CATGGTTGTCACGAA
S231K	GTCTGCATCTCGATA
S231L	TGCTAGTCAGGAGTC
S231M	ACCTCGGTGGACCTA
S231N	CGGATTGTTGGTCAT
S231P	GCGTTCACCATAAGT
S231Q	CACTAGAAGGCACGG
S231R	GACCGATTACACGAG
S231T	GTAGGTGAGCAACTC
S231V	GAGCCAACCGTAGGA
S231W	AGTGGCTCCGGTATA
S231Y	CGCGAATGCGATCTA
S232A	AGTCTCATGAGAGGC
S232C	CTAGAATTGATTGTC
S232D	AGGTAGGCCTTACGA
S232E	GATGTGGCTCCATGA
S232F	CGAAGCGGCTATAGG
S232G	TAGACACTACAGAGT
S232H	CATGAGAGCTAGATG
S232I	CTGGCGATATACATG
S232K	ATTCTTCAGGAGGAC
S232L	CATCTAACATCAAGC
S232M	CGTAGCTACACGAGC
S232N	TCCGACCGTTGTCAA
S232P	CCTAGTTCCAGACAC
S232Q	AGACAGTTGCTAGGC
S232R	AGCCACACCGTCACA
S232T	CCAGTCAATGTTGGC
S232V	GGAATTATCGCATCA
S232W	TATTGCAGCTAGTGG
S232Y	ACAGAATGACTCAGT
S233A	CACCGGTCACGATTA
S233C	CCGGCCTAGCATATA
S233D	GATCGACCGTGATAA
S233E	TTCCGGAATGGTTCC
S233F	AGTTGACGACCAGGT
S233G	GATGACGCTGCAATG
S233H	AATTAAGGATCCTGG
S233I	GGTGTATACCGTTCC
S233K	TTATACGGCCGCACT
S233L	CACCTACACTACAGG
S233M	ACTACATACTGCTTA
S233N	GAAGCGCTCAGCCTG
S233P	TTGCAGACTAGAGCT
S233Q	AACGGCTTCAGACAC
S233R	TTGCCAGGCGGTGAT
S233T	CGAGTATGCACTCCA
S233V	GCACGTTCACGTCAA
S233W	AACCACATTATTCCT
S233Y	GGAATACAAGAGTTC
D234A	TCCACAGAGTACGGA
D234C	GAGCACTCTCCTCCA
D234E	GCGCAAGTATATCTT
D234F	GGAATTGCGCTACTT
D234G	GACATATCAGCATCC
D234H	GCGTCGCTACTCTCA
D234I	GGTACAGGATCCGTG
D234K	ACCGAAGGCAAGACA
D234L	GGAGAGTTGTAGTGC
D234M	GCACGTCGTAGCAGG
D234N	GCCATCAGCAATTAC
D234P	AGCACTCAACGATGA
D234Q	GAAGCTTGGAAGCCA
D234R	CCACCAATAAGACTA
D234S	AAGAGAGCGTCCTGA
D234T	GTGTCCATGCCATAT
D234V	GTGATGAGCCTAAGT
D234W	CGCATCTCCGACTGA
D234Y	GTCGAGCCGTAGTCG
L235A	CCTAACTATTCTTCG
L235C	ATGGCAATACACCGG
L235D	TCTGTAGGCCGTATC
L235E	AGTCCGAGCTAGCAT
L235F	AAGTTAAGCTCTGAC
L235G	TATAGGAGCAGCTAT
L235H	GTAATCAACCTCACT
L235I	CTCGCTAGCGCCACA
L235K	ACGGTAATTCGGCCA
L235M	TGCAGTGCAAGCTAC
L235N	TTGAGTATAGTTAGG
L235P	CAACACGCGCGGTGA
L235Q	CAGCGAATGCTGCGC
L235R	TGTCCGTATACTACC
L235S	TCTCTCTCTCAGGTT
L235T	CGCAACATCTATCAG
L235V	AAGAGCCTCACTAGC
L235W	TTCAAGAGCTTCGTA
L235Y	CAACTAAGGCAGCGG
Y236A	AAGACTCGCCAATGC
Y236C	ATGATTACGGTGTGG
Y236D	CAACGACCACCTGGA
Y236E	CCGCGGTCTGTTGCT
Y236F	GATCCGAATCTATTG
Y236G	GTAGAGCTCATGGTG
Y236H	ACCGCTGATGTTACT
Y236I	TACTACAACCAATTC
Y236K	TCCTAGCGCTATGGC
Y236L	CCTGAATCGCGGTGA
Y236M	GTCGGTTAAGCGACG
Y236N	CTAAGTGAACAATCC
Y236P	AACGATTCACAGCAG
Y236Q	CCTATGAGAACTGTA
Y236R	GCAGCATCCATGCAT
Y236S	CTAAGGCGAGTGAGG
Y236T	GCGCACTTACCTAAC
Y236V	AAGTGTTCCAGCCGT
Y236W	TTAAGGTTCTACACT
N237A	GCACCGACGTGATGG
N237C	TACGGTCGTACGAGA
N237D	GCCAATAATACTCGC
N237E	CAAGTCTTGTGAAGG
N237F	TGATGGCAGCCTGGT
N237G	ACCATGGCGCTCACA
N237H	GATATGCGTACATGC
N237I	GCTGGCGACTGTCAG
N237K	TTGACCTGTCTGGTT
N237L	GTAATGACTGGCGGA
N237M	GTATTCATCGCCTCT
N237P	TTCCTCGATCTTCGC
N237Q	AAGCGGCGCTATGTA
N237R	TGCTTATACTCGCCG
N237S	AGAATAATACGCTGA
N237T	AGAGATGATGTGATA
N237V	TAGAATGAGTGTGAC
N237W	ACATCGCGAGGCTAA
N237Y	AGGAATTATAGCCAG
W238A	CTGCGAACGAGTGTT
W238C	TAGGTTCGGCCACAC
W238D	AACTTATCGCTGGTG
W238E	GTTGTATCGACCTCC
W238F	GCATAAGAACTCGCA
W238G	CGTAAGCGAGCAACC
W238H	CGTTAGTCAATAGGA
W238I	GATTCGCCTTCCGCT
W238K	AGACACTACATTGGA
W238L	TCGAGTCCGTGAGGT
W238M	TGGTATCTTACATTC
W238N	GCTCTCAGTCTTCCG
W238P	GGAGTATCACTAAGT
W238Q	CACCAGGCCATGTCG
W238R	ACCACTTATATTGGT
W238S	ACCTTGACCATGGTC
W238T	TATCGGTAATCCGTA
W238V	GACTAAGAGTCACTT
W238Y	TACTCACAGTCCAAC
K239A	ACTACGATGGTCAAG
K239C	GGAGTGCGCTATGAC
K239D	TTATAGAACAAGCCT
K239E	GAATAATACTCCGAC
K239F	AACTGGCCAACGTAA
K239G	AATCACAGCCTTGAG
K239H	ACAGATCAGTGATTG
K239I	CCACCTCATTCACAA
K239L	TGCGCACACTGGTTC
K239M	GAACATTGCGGAGAA
K239N	TGCGCGGCTTCCAAT
K239P	GGAACCGTACCTGTT
K239Q	TAACTCGCTGAAGCA
K239R	GATGGAGATGACGGA
K239S	GTCTCTAGCCATCCT
K239T	AGCGAGCTTGCAGCC
K239V	GTGAGGAAGCATGCA
K239W	ATCTGCCGTAAGTAC
K239Y	AGTAATGCGAAGCTC
N240A	GTGGTTCATAACTAT
N240C	GTGCAGCGAACGCAG
N240D	GGAATAGCTTCGGTG
N240E	GAAGAACACTGGCGA
N240F	TCATTGTAAGCACGG
N240G	CTTGGAACAGGACAC
N240H	ATTCGTTGACGGAAC
N240I	GATTACGATGCAGCA
N240K	AGCTAGGCTTAGCAC
N240L	CCTATTCTGTAGCTC
N240M	CGCGTCGTCCTAGAT
N240P	GAATGGTTAGAATTG
N240Q	GTGGAGCCTGAGAGA
N240R	CGTAAGCCGACGCTT
N240S	ATCCGAGCTGTCTTG
N240T	GGTTACTATACAAGC
N240V	GTCTCGCACTAACTT
N240W	ACGTATGCGCAAGAC
N240Y	TTGGCGAATCACGAC
N241A	ATGACATGCTTCTAG
N241C	AAGGACATGGAGAGC
N241D	CGCGACGAATGGCAG
N241E	TACATAGTCCGTGAG
N241F	GTTAAGAGGCGAATC
N241G	TCGACCATCTTGTCA
N241H	TAATACGCCGGATTC
N241I	CTCAGTTGTGTTCGA
N241K	CGCTTAGCTCTGTTA
N241L	GATATATCGCACCAC
N241M	GTTAGTCGGATAGAT
N241P	CATTCGCACCAATTC
N241Q	TCTAATACTCAGACA
N241R	TCGATTAGTTGTGTC
N241S	TTAGCCTCTGATTCA
N241T	AGGATAGCCATTGAT
N241V	CATCTGTACGCGCAC
N241W	ACGTCGGCTTGTTAG
N241Y	TATGTCAGGAGGTCC
N242A	TCAAGCCGCCGAATC
N242C	GCCGTGACCTTCTCG
N242D	TACTTGCTTCACGAC
N242E	GCGTCACAATACACT
N242F	TGAGCTATACTCACT
N242G	CACACCTTGCGCTAG
N242H	CTGGAGATGTCGCTA
N242I	CACTACATTGCTGAC
N242K	CAATATGTTGTCCAT
N242L	CCTCCACGGTTACCG
N242M	CTCGCACGCTCGCAA
N242P	TGGAATAGAGTCCTT
N242Q	CCATTGCAGAATAAT
N242R	GGCGATTCTCTGGCT
N242S	TAAGGCGATTACTCC
N242T	CCGTGCGCTGCTATA
N242V	TGGTAGAGCGCAGTA
N242W	CTACAACTTCTGAGC
N242Y	GGAAGATATAACGGC
P243A	TCCGCAAGAAGGTTA
P243C	GCCATTCTCCTTAGT
P243D	CGGTGACATGTGGTA
P243E	TACTGAATGGACATA
P243F	TGATACCTAGCCGCT
P243G	TATCTGTAGTGCAGC
P243H	AGCGAGTGGTACGGC
P243I	GAGCGCAGAGTGCAG
P243K	ACGTGACGTGTTGAT
P243L	CGTCCACCGTCACTA
P243M	GTCAACTAACTAGCC
P243N	TCGGACGTGGCTCGT
P243Q	ACTGCGAGTCTAGGA
P243R	TCTCTAAGACAGCCG
P243S	CTGCCGGAATTCATT
P243T	CTCAGCACGAACTAG
P243V	CCTAACGGTAGTGCA
P243W	GTATTGTAAGCGTTG
P243Y	CTCGCTATTATTGTT
S244A	GAATGATGGACCAAC
S244C	CTACTGTCACTGACG
S244D	AAGCATGGACCAGGA
S244E	TTAATACGATACCAG
S244F	TCCTAGTACAGGTCC
S244G	GCGTTGTGGCTGTGT
S244H	GTTCCACCACATGAT
S244I	CAGCATTCGGTTGGA
S244K	ACTAATATTGTCTCC
S244L	GTAGGATTCCGATCA
S244M	CGAAGACCGGAGCAT
S244N	TCATTGAATTGACGA
S244P	GGTACCGGTTGGAAT
S244Q	AATAGCATGTTGATC
S244R	GATGGCTTAGAGAAT
S244T	GGAGGCTTCACAGCA
S244V	TGATATTGAACCTGA
S244W	CTGCGCGTGGTCACT
S244Y	TTATGAACTCTTCAG
F245A	CAGGCGTAGACCGCA
F245C	CGTCACTCAGCAGAT
F245D	CTTGATTGTAATGTC
F245E	TGGCGGCTGCCTACT
F245G	CCTGTAGTAATCACA
F245H	ATCCAATCTGCGGAG
F245I	CTGAACTTGGTCGAT
F245K	GCACGACGTGCTTGA
F245L	GGTTCATTCCACTTG
F245M	CATACGTATTAGGCG
F245N	TACCACATCGTAGCC
F245P	GATCACCTGTAGGTC
F245Q	GCCATATTCCACACA
F245R	TTGCTACGACACGGC
F245S	CTCTGTCTTGCGAAT
F245T	GTTCTTCTCTCGCCT
F245V	GTTCGTGAGCTAGCA
F245W	TGCACGGACTTGGAG
F245Y	GTCAAGGTGTGCACC
S246A	ACTGATCTTGATGCA
S246C	TCGTATCAAGGTACT
S246D	AGTCGACTGATTCGC
S246E	CAGTGGAGTCGTGCT
S246F	TCATTCACGCGAGAT
S246G	GCTAACGCTTCAGCG
S246H	GCCGTCCAAGGCTTC
S246I	ATTGAGGAGGTAGGA
S246K	TGGCATAATACCTAT
S246L	TACTTCCACGCAGGC
S246M	ACACGAGCGCAGGAA
S246N	GGACTATGCGTAGCG
S246P	GTATGTGGTGTATTG
S246Q	CACGAGGCCACTATC
S246R	GTCACGCATCGAAGA
S246T	GTCGATCTTGACGCT
S246V	TGCTGTGACCAAGTT
S246W	ACTGCTGTCCTGGTT
S246Y	CCGGCTATAGTAGCG
E247A	AGCAGAACGATTGAG
E247C	CCGCAGGCGGAGTAA
E247D	AGTCCATTGCTATGG
E247F	GACCAATGGTCGTGC
E247G	CGTCCATTCCGGAAT
E247H	ATACGAGCTCGATCA
E247I	AATCTGGCGTAGCAT
E247K	ATCCGTGAGTGGTTG
E247L	ACGGAGATACACTAC
E247M	CAGGTTCTTCGCATG
E247N	CGCGTCGCGTACAAG
E247P	GTGACAGGAGAATCA
E247Q	CAGATCGGAAGTCGT
E247R	TCTGCATTACTAAGA
E247S	CCTGAGACTTGCTAA
E247T	TATCCAGGCTGCCTT
E247V	CTTATGATCTGAGTT
E247W	GTATTGCATGTTGGT
E247Y	GTCATCAACTGTTGG
D248A	CCTCCGCGGCGATAT
D248C	GAACCGAATAGGCGC
D248E	CCAATCTGTAGTCTT
D248F	GCATCCTGACAACAT
D248G	CGACGCTTACCAACG
D248H	TAGGAGACATAGTTC
D248I	CACAATGTGCGCTCT
D248K	AATGGTCTTACTACG
D248L	TACACGCGAGAGTCT
D248M	TTATAACCTGTGCCA
D248N	ACCGGTTAATAGACA
D248P	TGATTGACATACCGC
D248Q	CAAGAGTAGTTGTAG
D248R	GACGCATTATGAGAA
D248S	AGTCGGTGTCTGTCG
D248T	GTGCTGACGCTATAG
D248V	CGTACAACTTGTATT
D248W	TTGCTTGACGCAGCA
D248Y	ATGTAACGGCCGAAC
P249A	ATGTGCGTACTCCAA
P249C	GACTCTCTGCACAGG
P249D	GGTGGTAGCAAGGCG
P249E	GACTGTCCTCCACTT
P249F	ACGTTCGCACTCTTG
P249G	AATTAATGCATGCGA
P249H	GTGCTGTTGAATATG
P249I	ATATGTCCACTTAAC
P249K	CGCCTTGAGGTTGCG
P249L	GCTCCGTAACTGCTG
P249M	GTTGTCAAGTCGCAG
P249N	AGGCCAACCAGTAGT
P249Q	TCTATTAGACTTCTC
P249R	AGGCAATGGTGATCG
P249S	TTGCCACAGAGGAGA
P249T	CAACGGTTCCTGCTC
P249V	TGAGACACATAGATT
P249W	TGGCGTGAGTCCTTC
P249Y	TAATTCCGCCTGCGT
G250A	CATATGGCTCTGCAT
G250C	CACCGGCTCAACGCA
G250D	AGAGCTGCCAGGAGC
G250E	CCGTGGAGTGCATGA
G250F	CTGCAATGTACACTA
G250H	GTCAGTGGCGGAGTC
G250I	TAGCTTGGTCTACGA
G250K	TGACCGGTTAATTGC
G250L	ATGAGTGTGTTGCAT
G250M	ACAGTCTGTTCTGCT
G250N	AGGCGTCCTTCTCCG
G250P	CAATGCTGGTAGAGA
G250Q	CATTCCAACGTAAGC
G250R	CCGATTGCTAGTAGC
G250S	TGCCTAACGTGTGCA
G250T	CGGATGTATTAGCTT
G250V	AGGATTCTCGCTTGA
G250W	GCGAGACAACTCATT
G250Y	TCAATTGGTAACTTG
K251A	TTAGTGGCATCGTCA
K251C	GAGTTACCTTCAAGC
K251D	CCGCAATGTGATCAG
K251E	TAACACCATAGACTA
K251F	GGACCTCTTACCACA
K251G	TGAAGGAGGACCTTA
K251H	CGTGCAGGTGCGACT
K251I	CACAGTGATGCATTC
K251L	CATAACCAGCTGGTC
K251M	CACTCAGTTGACTGG
K251N	CAATCGGACCAGACC
K251P	TGGTACGCTATTAAC
K251Q	TCAGTGCACGTTACC
K251R	AGTCGGTAAGGCCAT
K251S	CTAACGCCGCCGGTA
K251T	GTCGTTCAACAGGCC
K251V	TAATTCGACAAGCAA
K251W	ACAGAGCTAGGCCAC
K251Y	GAAGGAGTATCAACT
L252A	TTCCACCGCTGAAGA
L252C	TCGTGAATAAGGTGC
L252D	ATTCTGGCGTCCGGA
L252E	TTGCTGATAGACATC
L252F	TATGGTATACTACAC
L252G	ATATAGGCGCTCCGT
L252H	ATGTCACCTATCCTT
L252I	AATAGACACACTGAG
L252K	CAGACACATCGTGAG
L252M	GCTGATCTGAGACCG
L252N	ACACCTGCTGTGAAG
L252P	AGTCACTAGGATTGA
L252Q	TGCCGGCACATGTTC
L252R	TTCTAGGTTAAGATG
L252S	GGCCTTAACTTCGTC
L252T	CGCGCCATCTCTGAT
L252V	GCCAGAGGAACCATA
L252W	CTAATCTTGTGCTCT
L252Y	TACAGCCGGTAGTTG
T253A	ATGTACTGAGCGGAA
T253C	GGCCAACACTTCGAA
T253D	GTCTTCATAGACGGT
T253E	TCGCGAGTGACTAGT
T253F	TGACGCGAATTATAC
T253G	CCGAGGATCTTAACT
T253H	ACTTGCTCATAGAAC
T253I	CTAAGGTAAGCATAC
T253K	AAGACACTTCATCGA
T253L	TACGCGCAGTAATGC
T253M	TCTACGAAGTAGGAT
T253N	TCTTGATAGCAATCC
T253P	CGATCATGCTTCGAT
T253Q	GATCACCACCAGACG
T253R	CTGCAACCAGAGGCC
T253S	GTGGAATACGAGAGC
T253V	TATCTAGTAGCAGGA
T253W	CCAGGATAGTGGTAT
T253Y	CTAGGAGTATGATCG
A254C	TATTGCCTGCCTAGA
A254D	GGACGCTCCGATTGA
A254E	ACGGTTGGCTGCACC
A254F	CGTCCAGGAGAATGA
A254G	CATCGATCCACGCAA
A254H	GCTGCTACGGATTAG
A254I	TGTCGGATGTCATAT
A254K	TCTCGATATAGCGTA
A254L	TTACAGCTCGCGTGA
A254M	CTTGACGTGGTCTCC
A254N	AACTCTGTATAGCTC
A254P	AGTTCCAGGAGCCAC
A254Q	CAGTTAGTGAAGGAC
A254R	CTTGTGCAAGCTTCA
A254S	GGTGTGAGCCGAGCT
A254T	CTGTTACATCAACCG
A254V	GAGCTATGATCTAGT
A254W	CAACAAGGCAACAGG
A254Y	CCTCGCAATCGGTGA
L255A	GAGCTGTCCGCCTGA
L255C	GTCAGTAGCCGGTAA
L255D	TTACTATGGCGACGC
L255E	CCATCCAAGTGCGGA
L255F	TGCAACTTAGCTACC
L255G	CTTAAGACTTACGGA
L255H	GGCAATGTCCAAGGT
L255I	GATGTGGCGCACGAG
L255K	TCCACTCAATTGTTC
L255M	AACATGAATCTGTCT
L255N	GCATATGAAGTGGAG
L255P	ACGCTAATCGCCATC
L255Q	CTATGATGCTAGAAC
L255R	AGAGGTCCATTAAGT
L255S	CTCCAGGCGCAATGA
L255T	GTCACGTAGTCGCTC
L255V	TGGCTGCTGAATTGA
L255W	GTGACGCTCGTTGAG
L255Y	TCGAGGAAGCTCGAA
I256A	TGGTAAGATGGAATA
I256C	TCCGTATTCCGATTA
I256D	CGGAGTGTCTGGATG
I256E	CACCGGAGGTGTCCA
I256F	GCACATCGTCGTGCC
I256G	GGTATGCATATCTAA
I256H	CCTCCACCGTGTAGT
I256K	AGGTAGCGTCGATAG
I256L	CCATTGGAGCGCTAA
I256M	CTCGTCACTGCAGCG
I256N	AGTACTATAGTGAGT
I256P	TGCAACGTTGAGCAA
I256Q	CGAGGTTGCACCTCG
I256R	CTTCTCAACGACACG
I256S	TCACGTGACATATTA
I256T	TTACCACAGCTAGCG
I256V	TTCGTTACAACGCTA
I256W	GTCGCTCCGAACTAC
I256Y	GTTCAAGCATTATAG
E257A	GGCTCCGAGCGACTT
E257C	ATCTGATGGCCTAAG
E257D	GGCAACGAGAGCTTA
E257F	ATTCTGATAGGATAG
E257G	AATTCAACTAATCGC
E257H	ACCTAATACCATTCC
E257I	GAGGCGCCAACTCTC
E257K	TCTGCACTGAGCGAC
E257L	TTGAGTGCCTGAAGA
E257M	ATGATGGATAAGTGG
E257N	AGTAGGCACGCAATT
E257P	TGAACCATATTCCTC
E257Q	TCTTATATCGTTCGG
E257R	TATTACGTTCAGCTG
E257S	AGAGGAGCGTGGAGG
E257T	ATCTGCCAAGAGGCC
E257V	GACCGAGACTTACGC
E257W	ATTGCTCATGAGCCG
E257Y	GACGTAATCCTGGCC
S258A	GGTGTAGTGCAAGAA
S258C	GGTCTTACGAGCATT
S258D	ACAAGTGACATGCTC
S258E	AGGTCTGCGTACTGG
S258F	GGTTAACAGTGGCCG
S258G	TTCCGATGTATAGTT
S258H	GCGCGTGTTCAATAC
S258I	TGACAGTAATCGAGG
S258K	TACGAAGGTGTGCTT
S258L	TAACTAATTCTTGGC
S258M	CCGGACAACTGGACG
S258N	CGAGAGAGAAGAAGC
S258P	TTCGCTCAGATCCGT
S258Q	TAACTAGTATTGTGG
S258R	TGGATTCTTAGACCT
S258T	TGAGTACGCTGCGTG
S258V	CATTGCCTCAGGCGT
S258W	GCGGAGTAGGCGACA
S258Y	CTGAGACCAACCTGA
V259A	GAGAGCACGCACTGT
V259C	TGTGGTTCAATATCG
V259D	TATGCGCATCGGCCA
V259E	ACGTGTTAAGTGAGT
V259F	TGCTCCAATTCTTAA
V259G	GCTGCTCACCTTCGC
V259H	ATGCGTCACCACATA
V259I	ACGGACCTTGTGAGA
V259K	GGAGCTGCAATAGTC
V259L	TTACGGAGCCTCTGT
V259M	AGCTTGTGGCCGTGG
V259N	TAAGAAGCGTCAATA
V259P	AGACACCGTTCGGAG
V259Q	CTTCATGATGTGCAC
V259R	GGTCATCCGCTTGTT
V259S	TCATCGATGCGACGT
V259T	GCTCCGTTCTGATCA
V259W	CCTGAGTAGTTACAA
V259Y	ATGATGCTAGCCTCT
L260A	TCCGAACCTGCTCAC
L260C	AGGCTACCTAGCTTA
L260D	TGAGGAGCGCAGCGT
L260E	TCAATGCACGAACTT
L260F	TGATCCTGTCGAAGG
L260G	AGTCGTGTAGCTTGG
L260H	TCGGCGTTCTGAGTT
L260I	ATGAAGATGGTCACT
L260K	CATCGGAATACTCTT
L260M	CTAGAGCTGACTGGT
L260N	ATTAGGTGCCGTCCT
L260P	TAATCCTTAACTTGG
L260Q	TGTGTACCAGCATTC
L260R	TGAACGCTGAGAGCT
L260S	CTCTCGATCTTACTG
L260T	GTGGATGTGAGTACC
L260V	GGAGACTCGCGGAAC
L260W	ATTGCAAGAGCATGT
L260Y	GCAGATACAAGGCAA
I261A	TCACGCCAAGTCATA
I261C	CACGTACCACGGTTA
I261D	GCACGAAGCACCAAT
I261E	CCAAGATACTAGGCG
I261F	AATAGACGGCCGATA
I261G	CACCGTATTAGGTCC
I261H	ACGCGATGTGGTCTT
I261K	TGTATCTGTGTCTCT
I261L	GAAGCCAAGGAAGGC
I261M	AGAATGTAGCTTCGC
I261N	TGTAAGGACCGACTG
I261P	GAGCGGAGAGGTTAC
I261Q	GTCATACGAATAGCA
I261R	TTGGATCCTATCGCA
I261S	CTGACAGGCAACTAT
I261T	CCTTCTCCTGTTACC
I261V	TCACGGTTCCATCGC
I261W	TGGCTGCTAATACCG
I261Y	GGTATGCTTCCTTGT
T262A	CTACGAATTGGAGGA
T262C	CCAGTTCGGAGTCAG
T262D	GAGAGAGTGGCAACC
T262E	GACCACGCAGAAGGC
T262F	TCTGCTCACCAGTAC
T262G	CACGCCTAGATTCTA
T262H	ACACGAGGTTACGCC
T262I	CTATCGTACACTGCT
T262K	TGAAGACGCCAGAGT
T262L	GACGGAGTTCCGTGA
T262M	ATCTTGATGTGCTGA
T262N	ATTGTATGCGAAGGC
T262P	GCTGTATATCTGGAT
T262Q	ACTGAGCCGGCGTCA
T262R	GGATGGTTAATCATA
T262S	ATGTCACCGACTACG
T262V	GTACTTAGGCATGGC
T262W	CTACACGCGATGCTT
T262Y	CGACATTGTGCTGCT
H263A	TTCATAGTCGCGTGT
H263C	CACGTACTAGAGTCC
H263D	TAATGGACCAATTCG
H263E	TCTGCGTAGCGAACT
H263F	ACCTGGTATAGGCCT
H263G	GACCAACTAACTTCT
H263I	ACTAAGTCTGATACA
H263K	AGAAGGCGGTTGCAG
H263L	CTAGAACTCCTTATA
H263M	TCCGGTACCAAGAGA
H263N	GCTGATCATTACGCC
H263P	CCACTGGTCGCGGTA
H263Q	TATAGTATAACCGGA
H263R	AGATGACTGAGAATC
H263S	CGTGGAGGCATGCAT
H263T	CTAGTTGGACAGTAA
H263V	AGACGAGAAGGTAGA
H263W	CTGGAACACCACAAG
H263Y	TTAAGCGCCAGATCC
Q264A	ACTTCGGCACCTAGG
Q264C	GCCTCGAACAGTGCT
Q264D	TCTATAATCGCCTCT
Q264E	CCTCGAAGCATGTTA
Q264F	GTAGGTCCGGCACGT
Q264G	GCCAGGATCTTCTAC
Q264H	ATGACGGAATGGTAT
Q264I	TTGACCGTAGATTCT
Q264K	GGTACGATAGCCGGC
Q264L	TGGATCCGTCAAGGC
Q264M	ACAGCGGCGATGTAA
Q264N	TCAGTGAGTCGTGAC
Q264P	TATGCATCCTGGTAA
Q264R	CGTGCATATCTGCGG
Q264S	CAGTAATGTGGACTC
Q264T	ATTATGCCAAGTGTT
Q264V	ACGTCTATGTTAACC
Q264W	GCGGATCCATTGGCC
Q264Y	CGCAGACAGCGAATT
P265A	ATCACAACCTACGTG
P265C	ATGTCTTCAGCCTTA
P265D	CAATCGGAAGACATG
P265E	GTCTTGCTGAATACC
P265F	AGGTCGAACACCTTG
P265G	TGGACTTCTCAAGAT
P265H	TCCAGGTGCGACTTG
P265I	TACAACTCCGACGCC
P265K	CGGTTCGTGGTGCCA
P265L	GTTACCTTATCGGAA
P265M	ACGAGTATCTCCAGT
P265N	ACTGGACCATCTTGG
P265Q	AAGGCAGATCCTTGT
P265R	AGTCGCTCGTTACCA
P265S	TCGACAGAGTGGTGC
P265T	TCAGACGACTAATAG
P265V	ACTTCAGCAAGTACA
P265W	GGTGAGCTACAGTGG
P265Y	AGTACATAGATTCGA
T266A	CTTACACGTTAGACA
T266C	CCGGCCACCTACTAT
T266D	AGCCGCATCCATGTC
T266E	AATGGCTCACAAGTG
T266F	GTACGATCTCAATGG
T266G	GTATGATGCTTCACA
T266H	TACCTATAACACCTC
T266I	GAAGTGCTCGGTATA
T266K	AAGATGGATCGATGC
T266L	GGAACGGCCGTATAG
T266M	CCGTCGACTCCAAGG
T266N	CTTCAGCTCTTCCGG
T266P	TATCCTCGAGCATAG
T266Q	GGACTAAGCGGTATC
T266R	GCGACAACTATCAAG
T266S	GGAGCGCGAGTGTGT
T266V	TTGGCCTCTTCGTAG
T266W	AGAGCTCTATGTTCC
T266Y	CACTAAGTCCTATGC
W267A	TGCATACTTGCGCGC
W267C	GACTGTAACTCTATC
W267D	TGGATTAATGTCACT
W267E	CTTGTATCATAACCA
W267F	TGCTTGGCTCGAAGA
W267G	TTGGTATACATTGTC
W267H	AGACGGAGTACGACG
W267I	CTAATATCGCATACT
W267K	CATCCGGATGAAGAG
W267L	TGCGACTACTTCCGG
W267M	TCAATTACCGGAAGC
W267N	AACATTACGCACATT
W267P	CTGCGTATAACTGTA
W267Q	CCAGAAGTGTCAGAA
W267R	CCGTTGGTCCTAGTT
W267S	AGATGCCGGCCAATG
W267T	TAGCGGTCGTTGGAA
W267V	GCTTACCAAGGATTG
W267Y	CCTGCGGAGACATAA
D268A	CTGAGCAGAGAGACC
D268C	CCACTACGACTCAGG
D268E	GAATCGACACCGACT
D268F	TTGAGCTCGTTCAGG
D268G	GTCACGGCTGACTTG
D268H	CGGATTGCCGTCTGG
D268I	GTCTGCAGGTGACAT
D268K	CGATATTGCCATAGA
D268L	GAGGTTATGAGGCCA
D268M	GTTGGAGCTTAATTG
D268N	AATACGATTCATTGG
D268P	TACGAACTGGTTCTG
D268Q	GACGTTCGGTGATAC
D268R	AGGTTCGAAGGATGT
D268S	TGAATGTTCGGACTC
D268T	AACCGTCAACAATAC
D268V	CGACTTGTTCTTAAT
D268W	GCCTGGCACGAACAC
D268Y	AGCAGACATCAGCAA
D269A	ACTGCATCGCTTATA
D269C	CCTTAGTGACTTAGA
D269E	AACGGTAAGGTGACC
D269F	GGACATCTTGTGCTC
D269G	GATACGCGGCGGAGT
D269H	GATCTTCCTGGTGTG
D269I	GTGATCTATGGATTA
D269K	ACTGACTGGTTACGT
D269L	AGCAGTGGAATCTTG
D269M	TTATGATCCACCAAG
D269N	ACACCGCGTTCTGGT
D269P	CTCTGCAGCAATGTT
D269Q	ATGAACCGATATGAG
D269R	CAAGATCGGCGTTCG
D269S	TATCTTAACACCTGC
D269T	GTCACGAGCTCACAC
D269V	GAGAATCTGTAAGTA
D269W	GAACTACGTATGGCT
D269Y	GTACATCTCCGCCAT
C270A	TGACCTTGGTTATCT
C270D	AGATCACACTGAGCC
C270E	TGTTGGTCACACTGA
C270F	GTATTCCAGGCCGAA
C270G	TATAATCCGCCATTG
C270H	GCCGTATGCGATTAT
C270I	AGTTAGCTAGCTCGA
C270K	CTAACCAGCTAGATA
C270L	GTTACATCGAGTCAA
C270M	TCAGCCTGAATAGCC
C270N	GCTGCACGATTGACC
C270P	ACCATGTATCACCAT
C270Q	AGACGTTAGTTAGCC
C270R	TAAGAATCGGACACA
C270S	TCGTGTCTTCATTCA
C270T	GTGGATCAATAATTG
C270V	TGCGCAAGACTGGCT
C270W	TACGGATCAGGCTGG
C270Y	CTCGCCAAGCACGAT
Q271A	TCGACCGGCTCATGT
Q271C	ACGCTTCTCGTTGAT
Q271D	TTGAAGTCGGCTTCG
Q271E	CTCAACAGTGTCGAC
Q271F	TGAATACGGCGTCAG
Q271G	ATACTAGCTAATGGA
Q271H	CTGTGAACTATACGA
Q271I	TCCATAATAGACCTG
Q271K	GCCACGTATGTGGCG
Q271L	AGAGTTCCGGATAGG
Q271M	TTCAGTCAGCGTGTT
Q271N	TTGTCCACGGATGGT
Q271P	TACCACCGTACAGAG
Q271R	CTCGCGACGTATTAT
Q271S	GGTCATGGTATTCGC
Q271T	GTGTCACGTCCTTAT
Q271V	GTAGTCGGTACCAAC
Q271W	GAGAAGAAGAGGTAG
Q271Y	ACGTAAGCCAGCTGA
Q272A	TAGTAAGCTAATGTC
Q272C	TGATCGTGCCAACAC
Q272D	GGAGCCTGCTGCTCT
Q272E	TGTATCTCGCACTCG
Q272F	TATGAGGCGTAAGCC
Q272G	TTCGTACCTCGGATT
Q272H	GGTAGAGAATCATAG
Q272I	TGTACGCTTACAATC
Q272K	TTAACCATGGTTCCA
Q272L	AGGACCAACGAACTA
Q272M	GCAGTGACACCTGCG
Q272N	TCACGGAGCGCGTTG
Q272P	ACTTCGGACTCTACT
Q272R	AGTTGCTTCAGTTCG
Q272S	AGAACATATCTCGTA
Q272T	GTGAGGTCTGTTACC
Q272V	CCGACATGACACGGT
Q272W	GATGTCGTGCCGATA
Q272Y	ATATATTACACAGGC
L273A	ACGACACGCTGGCGA
L273C	CAGGTTACCGCGAGC
L273D	GTAAGCAGGCAACAC
L273E	CTTCGCCGCATAGTA
L273F	AACGGTTGCCAGCTC
L273G	GCAGAACTTCGGACA
L273H	CTTCTGTTGCTTGTG
L273I	CGAGTTACGATTCGG
L273K	CTTCAGGCAATGGAG
L273M	TTAACTCACCAACAC
L273N	GCACTAGTCTGGAGG
L273P	GTATGCTACAGTGCC
L273Q	CCTCTCGGCTGAGGT
L273R	CCTATGTCTGAACTC
L273S	ACACGCGTGAATGCT
L273T	CGCACCGGTAATACT
L273V	GCTCGAAGGTAACTG
L273W	TTGGCCAACGCCTAT
L273Y	AGCTTCTCATACGGA
L274A	AACGGCGCGACCTGT
L274C	GAGAGCTTACATCGC
L274D	GATCGGTCATTCCTC
L274E	ACCTTGGAGGCACAT
L274F	ATCGCATACCGCATG
L274G	CGATCCTACCAGTGT
L274H	GTCGAGCCTCGTGGA
L274I	CCTTCATTAACGTGC
L274K	ACAGTCACGCAGGTG
L274M	GATGAGTTCGGCGAT
L274N	TCATGGCATCAGGCC
L274P	AATGCGGACTGGATG
L274Q	CCGACCGTGTTCTGA
L274R	TAACTCCAATTCGTT
L274S	GAGGTAGGCATCTCA
L274T	CCACTCTCCGCGTCA
L274V	AAGGCGCTGAGGATC
L274W	TTCTACCGGATGAAC
L274Y	ACTAGACATTCTAGC
G275A	CTCGCTAATATGTGA
G275C	TGGCTGCTATCTCTC
G275D	GACATAGTCATGAGG
G275E	GATTCTCGCACACGT
G275F	TACTCCAAGACCTAG
G275H	TGAAGGATAACCACC
G275I	TCCTCTTAGATCGCA
G275K	GATATAAGCGGTCTG
G275L	ATGCTTGGTGTCGTT
G275M	TGAATGGACCTATGG
G275N	ACCGAATATAGAGTC
G275P	TCTGAGACACTCTTA
G275Q	GCCGATGGTTCGGAT
G275R	CTTAAGACCATTAGT
G275S	GATATTATATGGCGG
G275T	CTCACCGTACGTTAC
G275V	GATTATAGCTGCAAT
G275W	CCTCGGACTGATCAA
G275Y	AGCACAGCGAGAGGA
T276A	GACACAGGTAGTAGC
T276C	CTCGACCTATAAGGC
T276D	GGTGATTGAGCAGTC
T276E	GTTGGACGCCTAGCT
T276F	GAAGACAGCACCGCC
T276G	ACAGTCGGTTAAGAC
T276H	TGCTACATCCTCCAG
T276I	TCGTGGTTCAATTAT
T276K	GTTATCTACATACGA
T276L	GCTCTCAACTGACTG
T276M	GTTAGCTGCGTGGTA
T276N	ACCGTGTTCGAACAG
T276P	CCACGTATGACCAGG
T276Q	GGAGGCGGCACCATT
T276R	GGTTGCGTCGACCGA
T276S	CCTACGGACCTGAAC
T276V	AGGTCGCGCAACTCT
T276W	CTTGCATCCTACTTA
T276Y	TGGCGTGCGGAGAGA
L277A	CCTAATACCATTGCA
L277C	TCGACGTGCACCTGC
L277D	ACGAGATACAGAACC
L277E	AACTTGTTCCACCGT
L277F	AGCCGCCTGCTCAAC
L277G	CACAGCCACGTACTT
L277H	AACAGGCCGGCACTT
L277I	GAGGCAGTGTCGTGC
L277K	ATTGCCTTGTGGCCA
L277M	GTCCGACAATCAGGC
L277N	GTACACTGTTACCTC
L277P	CCATCTATGCGTGCT
L277Q	CGCGCATATTAACGA
L277R	GAGAGAGTACCGCGG
L277S	AATTCTGATTACGGC
L277T	CCTATCGGAGAAGTA
L277V	TGTCTCTCTCCATGC
L277W	TAAGCCATCCTCCTG
L277Y	CTACATAATCGGCGC
L278A	CGAAGCGAGAAGCCA
L278C	ATTAGATGCCAGAAG
L278D	TAAGCACATATTGGT
L278E	AGACCTCCTGACTTC
L278F	CGAGTGAGGCTTGCA
L278G	GAGTAGCTGTGTGCA
L278H	TTAATTGCTCCAAGC
L278I	TCCGCAGTAGTAGTA
L278K	GTCTAGGTTCCTATC
L278M	ATGCAAGGCAAGGAA
L278N	GTGCTCAAGCGGTAA
L278P	TTAGCTTGCCACACT
L278Q	CCTTGTTATTGTTCC
L278R	TAACGCAGTAAGTTG
L278S	CTACTGAAGCCTCTA
L278T	TCCGCCATCTGCTGT
L278V	ACACGCGGCCTTATC
L278W	CCTGTAGTCCAGGCG
L278Y	GCTTGAAGACGTAGA
T279A	ACACGTTAAGTCTCG
T279C	GAGATTGAGGCGTAG
T279D	TGCCTGGTGGCCGTT
T279E	CCTCTAGCGCAACAG
T279F	TGTCTCAATACACCA
T279G	CGGAGGTGAGAACCG
T279H	AATTCCTCCGATGAC
T279I	CGCCAGACTTGCGTA
T279K	GTGTGAACTCCAGCG
T279L	AAGCCGACTCGATCC
T279M	TGTGGTCTGCTGATT
T279N	CGAGAAGCCTGTCCA
T279P	GTGTGCAGATCGTCG
T279Q	GGTTAGACACGCTCT
T279R	TATGGATGTCTTCTG
T279S	GACCACTATTCGGTT
T279V	AGACACCAGGTCTCC
T279W	ATGGACAACCACCTG
T279Y	CAGAGTTCTATATAC
G280A	ATTAGCCTCGGCAGC
G280C	ATAGCTCGCAATTAA
G280D	CTGATACGCTGACGT
G280E	ACAGGACTTCTTCTC
G280F	TGGTAGATTAGCGAC
G280H	GCGGACTAGCTCAAC
G280I	TAGGAGAAGCCGTCT
G280K	TGGTCCGCTTCACCG
G280L	GGATTGATATCGTCT
G280M	TCTATCTGCCACTGC
G280N	CTTCCAACTGTTGCA
G280P	ACAATGCGTACCAGG
G280Q	ATAATGGCGAAGCAA
G280R	CAGGCGGACCACCAT
G280S	ACACTGCTCTATCCG
G280T	GCCTGCTGAGCGTTA
G280V	TGTGTATACCTACAT
G280W	AACCTCAGTGAGTGG
G280Y	TTGTGCCGTGAGGTA
E281A	ACCTCTCAGGTGGTC
E281C	GACTCTGCAGCGGTC
E281D	CACACAGTCGTCAAG
E281F	GACTAGACAGCCGAT
E281G	CGGAGTTGTACATCA
E281H	AGGTCAGCCACGAAG
E281I	GATAGTGTATGACTT
E281K	GCTTACGTCGCGGAT
E281L	ACTACCTTATGATCC
E281M	ATGAGCCGTGTCCGG
E281N	TCAACTCATGTTGCA
E281P	GGTACCACTTAGTCA
E281Q	CAACCAGATAGACTC
E281R	GAGAGTCGTCTTGGT
E281S	GAACGCTCTTCTAAT
E281T	CCTACTGCCGGCTGT
E281V	GAGACACGGCCTCTG
E281W	GCTCGGATACCTGGA
E281Y	TTAACACTACGCGTA
E282A	TTCTAACAAGACACT
E282C	GAGTACTCCAAGAAG
E282D	GTAGGTCGGTCGAGA
E282F	ACATTACAGGACTTA
E282G	AGTAGGCGCAGCATC
E282H	AGCAGTACTGGCTGT
E282I	AGTCTGGCGCTACTC
E282K	CTGTTCGCGATCAGA
E282L	AGTCACGCACAGCTA
E282M	GTTGATTCTGCTTGC
E282N	CGTGTCACATGAAGT
E282P	GACACGGCAGTGGAG
E282Q	TTCGTGCTGCTCGAG
E282R	GCGGTGGAATATGAA
E282S	GTCTCGTGCGTACAT
E282T	CACAAGGCGGTTATA
E282V	AGGTGACCTCATCTG
E282W	TGCATTAGGCAGGTG
E282Y	CGTAGTTGGCGTGTA
K283A	GGATAGACACATTAG
K283C	ATTATGGTGGCGCTA
K283D	GAAGCTCCTCTACCG
K283E	CCTAATGCGTTCTGC
K283F	GAGTACGGCGCTTGT
K283G	ACAGCACTCTCATAG
K283H	GAGCTATGGAGAACT
K283I	CAACGTATTGAGCGA
K283L	TGCTAACCATTACTT
K283M	ACTACAGGCCTGCAT
K283N	TACTATTGCCTTGAT
K283P	ATGTGGTAGGACTAT
K283Q	CAATATGAGGTGCGA
K283R	TCTTGATTGCCAGAT
K283S	AACGTACTCATAGAG
K283T	TGCGCCGAGATCCTC
K283V	CCACAACAGTGAGCC
K283W	GTACAGCAACTCTGG
K283Y	CTGCGTAGTGTGGAA
Q284A	GTTCGAGGCTCTGTC
Q284C	AAGCGTCTAGCCAGC
Q284D	TATCGCATCCACACG
Q284E	TGTTCTGAGCTGACG
Q284F	AACTGGTGCTAGCCG
Q284G	GCTATCGCCTATGTC
Q284H	TTGACATCAGCGATA
Q284I	TTCAAGGCCGTTGCC
Q284K	TGATTGAAGATGCAC
Q284L	GTAAGCCTAAGCATG
Q284M	CGAGCGGACACGAAC
Q284N	CTGAATGCCTGGTCG
Q284P	TACTGCACTCTGTCC
Q284R	CGAATATGTATCCGT
Q284S	ATGTGCGCGTTGTGT
Q284T	CGAGCACTACGAGTT
Q284V	TGGTTAGTAGGCTAA
Q284W	CACAACGACGGATAG
Q284Y	AAGTGCCACGATATG
R285A	GGAATTCGCTGCCGA
R285C	CGTATTGTCTGTTGA
R285D	GACACGACATCACGG
R285E	AATTAGACACAGGAG
R285F	TGAAGTACCTATGAG
R285G	ACCGATGCCAATAAT
R285H	GGCCATTCGTTGACC
R285I	ACCACGAACGGTCTG
R285K	CGCCTACCTAAGTCG
R285L	AATGACGATAGCGAA
R285M	AGCTTCTCGCATCTC
R285N	TTATGTTCTCACTCG
R285P	CAATATCGCATGCCG
R285Q	CAAGGTACCTACATC
R285S	ACGGTTCGATTCTAG
R285T	GACAGTTGACCGAGT
R285V	CAGCTGGTTCCTCTG
R285W	TTGGTACGCATACCT
R285Y	ACGTGGCGAGACTGG
V286A	TTGCCTGTTCACTCA
V286C	CATAGCGCATAGGTT
V286D	CTGCATTGCGGCTAA
V286E	GTGAAGTGTGTGCCT
V286F	TTACACAGTTCACCA
V286G	AATGAGACAAGTGGA
V286H	TACACGATTCGTTCA
V286I	CCGGATGTGGAACAA
V286K	CGGCATCTGCAGCTT
V286L	CGGTAACTAGATGCG
V286M	TGCACCATATATTGG
V286N	CTATCAGAGGATTCT
V286P	ACACACCGCTTGACC
V286Q	ATCTGTAGCGCCTGG
V286R	GTTGGTCGTGGAGGT
V286S	AATACTAGACCTTGC
V286T	CTACCAACATCTACA
V286W	ACGCAGCGAGGTAGT
V286Y	TCGGACTTGCGAGTA
L287A	TGCTCTTGATACGGT
L287C	TAATTAGCCGCCTCA
L287D	ATCGCGATTGTAACA
L287E	CGAGGAACACTAGCA
L287F	ACCGTCCATGACGAT
L287G	GAACGATATCGAGTT
L287H	TCTAAGCTACCTCCA
L287I	ACCAATCAAGTACGC
L287K	GCCGCAGATATAATA
L287M	AATGTGTTCAACACG
L287N	GCGTTGGCTCACTTA
L287P	CGGAGAATGGCGTTA
L287Q	CACAATTAACTGTAC
L287R	CAACTACTATGCACG
L287S	AGTCAATGACACAGC
L287T	TTCCACTCTGATTGT
L287V	CTGATTGTTAACTCG
L287W	ATTGATGAAGCGGTT
L287Y	CATTAAGTTAGGCCA
L288A	ATAGCCGTACTAGTG
L288C	CACGGTCGAATTATG
L288D	GCTCGGAATGGATGC
L288E	TGGTCACAAGCTCGT
L288F	CAGCCAATCACAGCT
L288G	AACAGTCCTAACTGC
L288H	GCGTCATCCGCACTG
L288I	TGTCTGGACCTTACC
L288K	GGCTCTACACTCTGC
L288M	GATCCAATAATCTCC
L288N	AACTTATGGTGAAGG
L288P	AAGGATACGCATACT
L288Q	GGCGTGCCAAGCTGT
L288R	AGGTCACTTGGCCAT
L288S	ACCGGAGGAAGTAAG
L288T	AGATGCGTATGAGTT
L288V	TATACTGGTGCTCAG
L288W	ACTACTAACATGGAG
L288Y	GCTGTGCGAGAGCGT
E289A	CGTGATCTAATGCCT
E289C	AGCGTTCGCTGTTGC
E289D	GAACCAGCAATCCTT
E289F	TCCGGCCTCGTGTGT
E289G	AGCGATTGGCGCTAA
E289H	CGCTACTCTAGACCA
E289I	TCGTCATATCCTAAT
E289K	TCTCCACTTGCGCGA
E289L	CAACACCGATTCTTA
E289M	CTTGTCGGTTCGCAA
E289N	CAAGACGATTGTAGT
E289P	AGAGCTGTATGACGG
E289Q	GCAGACAGCTGTCTG
E289R	AGTAAGGTTATTCAG
E289S	GAGCAGAGCACAAGG
E289T	AAGTCTCGACCGTTG
E289V	GCAGCAACGGAAGCA
E289W	TCGACAGACTATCAC
E289Y	ATGTTACAACGGCGT
A290C	AATTGCACTATCACT
A290D	CTCGCAGCTCAGACT
A290E	GGCCTAAGGCGCACA
A290F	ACCATCGAGAACTAA
A290G	ATAACCTGGCCAGTT
A290H	GATGTTCGAGCGTAA
A290I	CGCATTCGTTGTAGA
A290K	CATTGCTCCGTTCGA
A290L	GATATTCGACAGATA
A290M	TCTACTAGATGTGAA
A290N	GTATTCGACCGTCGC
A290P	CTAACCTGGCATTGC
A290Q	TCAGACGCACTTACA
A290R	TAACCTCTTGGTGCT
A290S	AACGCAACCTGAATC
A290T	TAGTGACACTCAATA
A290V	TCTAAGTTCTCTCGG
A290W	ACGCGACATGCATAT
A290Y	CGCTAATAATGATCG
R291A	CATCTACAGGTCGGA
R291C	AATGGTCTCCTACTT
R291D	ACCAGGTAACCGGCC
R291E	GCCAGCTATTACAGG
R291F	GACGTGGAATAGTGC
R291G	TCCTGATCGTACAGT
R291H	GTTAACCATATGCGT
R291I	GGAGCTATCGTTCCG
R291K	ACGCTTGCGGATGCC
R291L	ATTCCTCGTCCACCG
R291M	TCTACCACCTACAGC
R291N	CAGATTGAATCCTGA
R291P	ATGGCGTATTAGATA
R291Q	GACGGCACTTCTCTC
R291S	ACCGTGCTGTTGTCG
R291T	TGAGTGTGCAACGTT
R291V	CGTCCATGTAGCGGA
R291W	ATTCTCCGCTTGCAA
R291Y	AATGGTAGTGCATTC
K292A	TGGCGAGCATCGACT
K292C	GGCGTGAGTTGACGT
K292D	TAGGTACCATTGCTC
K292E	CAGGCCACCTATCGA
K292F	CCAGACCAACGTCAG
K292G	TCTATACCGTGTTCT
K292H	CTCATAGAACGCCGC
K292I	TACAAGAGCTCTAAG
K292L	CGGTACAAGTGTACT
K292M	GTCGACGTGGAGTGC
K292N	GAGCGTAACTTCCAA
K292P	CTAGGAGCGTCTAGA
K292Q	CATCACGTATCATCT
K292R	TCGAGCCGTAATCAT
K292S	CGTTCGACACCTACC
K292T	CCGGTAAGATTGTCC
K292V	TTGCCTTGCTAACGT
K292W	ATCGCGGTATTCAAG
K292Y	ATGGAATGAATGAAG
A293C	TGCTCGCAGAGTCAA
A293D	TGCGGTGCCTGGACA
A293E	CCTTGCACCTCACAG
A293F	AACTCGATCCGTACG
A293G	TACATCAAGGTCCGC
A293H	TCTAAGAACGGATCG
A293I	TTGTCTGCCAGTAGC
A293K	ATTAGCTTGAAGAGC
A293L	TCCGTTCTCCAAGTG
A293M	GTTGTAACGTTGATC
A293N	TGCCTTCTGCACTCA
A293P	ATGGCAGCCTTCCGC
A293Q	TCGACTAATCTCCTG
A293R	ACTTCCGTCGTGAAC
A293S	AGCGATTGTACGCAC
A293T	ACTAACGCACGTGAC
A293V	GATAACTCAGAAGTA
A293W	GCCGTGTGGTACTAA
A293Y	GCGGTGCTTCGTCTG
V294A	CATAGATGCATGGCT
V294C	TCCGGAGTGGTGACG
V294D	TGGCGCGCATCATTG
V294E	CGCGAATCTCCTGAA
V294F	TCTCCGGCCGTCGAA
V294G	CGTCTTCCATCTGTG
V294H	AAGTATGATGTCCTG
V294I	TCGGCGAGGAAGTCG
V294K	TGGTACCAGTCCGTT
V294L	AGTCCAGGACGCATT
V294M	TGTGAACTCCATAGC
V294N	GGAGCGCTAGATAAC
V294P	CGTTATAACAGGTCT
V294Q	TGACTTCGTACGGAA
V294R	AGATTACTAGACTAG
V294S	TTCAAGCAAGTCGTT
V294T	TGCAATGCAGCTTAA
V294W	CTCTCCGGCTTCTCA
V294Y	ACGATGATAGATAGA
R295A	ATCCTACAGCTAATT
R295C	CGTGGTGTAGTGACC
R295D	ATCTGCTCTAGAGTA
R295E	GCTCGTGTGATAGGC
R295F	TCAGATGGATACTTA
R295G	CATCCTCCAAGATTG
R295H	ATGTTGCGGAGTAGT
R295I	TCGACCACAGTGCTC
R295K	GCTTGCAGACTACAG
R295L	CTATATAACACGCTC
R295M	TCGGTGATTGTACGG
R295N	TAGCACAACGGAGAA
R295P	GTAAGCGATCGTGAC
R295Q	CGACCATAGACTTGT
R295S	GACAGTCTGTGTAGG
R295T	TCACTTCAGTTCAGA
R295V	TGTCACCAAGAGATA
R295W	AGTTCGCGATCCTCA
R295Y	AGGTGACTATTGCCG
G296A	CTAAGTGATAGGCAA
G296C	CAAGGAACCGCGTCA
G296D	GTTCTATGACTCCTG
G296E	CTCAGGCCATCGCTC
G296F	TTACGTAATGGCCAC
G296H	CTCCGAGATCCGAAG
G296I	TCATGGACAGCTCTC
G296K	CTCATTGCAGAACTG
G296L	CCGACACATCCAGGC
G296M	TCATTAACAGCCAGC
G296N	CGGTCGATCACACTA
G296P	AGGTGCAGATCTCGG
G296Q	GAGTTGATTCTAATC
G296R	CTAATGCCATATTGC
G296S	ACTGGTTCCAGCTGG
G296T	CATTCAGAACTACAC
G296V	ATCGTACATCCAGAG
G296W	AAGTTACAGCGAGAT
G296Y	AATTGGACGAACTTA
D297A	TAAGAGGCTATGTTA
D297C	ATTACACTATTCCTC
D297E	GAACATCCAGAATTG
D297F	TGATTCGCCGTTAGT
D297G	GCTACGGAGTGTGTT
D297H	GAACATTCCACTCAG
D297I	CAGTATCGAGTAACA
D297K	GTGATGGCCGTCGTA
D297L	TCTCCTCATTCCTTC
D297M	AGATGGTGCCGCGGT
D297N	GCTATGAGGCCGTTA
D297P	CCACCGCCAGTGAAC
D297Q	AGTGTCAACTCAGCG
D297R	AGTCTCATCGTATAC
D297S	ACCTCCTCATGCAAT
D297T	TCCTAAGCAGAGGTA
D297V	TACGTCACACAGATG
D297W	TCTCTTCGGCGATCC
D297Y	TGGCCGTTAAGGCTC
D298A	GGAGATGTGTGGATC
D298C	CTGCTCTGTCTCCTC
D298E	TATGACACTCACAGG
D298F	GTGCTGGTCATAATC
D298G	TAATGAGATCGACAA
D298H	TCGACTAGCAGCCTA
D298I	ACCTCAGCCGCGATA
D298K	GATTGAGTGAGTGTC
D298L	GCGTACTGTCCACTC
D298M	CGAAGGATCGGTACG
D298N	TGAGCGTCAATTGAC
D298P	TGTATCAGTTGTGCA
D298Q	CGCGTAACTGCAAGA
D298R	GCGCGATAGTGGACT
D298S	TAATCTAGGCTCTCT
D298T	CGGCAATCAATACGC
D298V	CCTAATCGAAGAGCG
D298W	CCGAGATCTCGATGT
D298Y	GTCTGCCAGGTTGGC
G299A	AGCGGACTCGAGGTA
G299C	GGATAATCTCCAGAG
G299D	ACCTCGTACCGATCG
G299E	CTATATGTATGACAC
G299F	CTCCATCACTCCAAG
G299H	CACACAGGACATTCT
G299I	CTCGAACTTGTTAAC
G299K	AGTGCCACGTTGAGT
G299L	GTTAAGACATAAGCC
G299M	CAACTGCCGCAGTGC
G299N	CTCAAGCACCGCCTC
G299P	ACTTGATGATGCACA
G299Q	CTGCCGTATTCTTCT
G299R	TGAATCCTAGGCACA
G299S	AGGCGTGTAGTACTA
G299T	GTTCCGTGTTGCAGC
G299V	AACTGGTGAAGATAC
G299W	GGTTCGTCCAGACGC
G299Y	CGCCGTAATCGCGCT
R300A	AAGAACACTTGATAG
R300C	GCAGTCAAGCCTACA
R300D	GACTATGGATTGGCT
R300E	GCTAAGGACTCATCT
R300F	TCCACAACAATGGAC
R300G	CATACATCTTGACGG
R300H	CATACGCTCTCTCCT
R300I	TCGGTAACTATGGTT
R300K	TCCACACTGATGCTC
R300L	TGTGTCCACTAATGT
R300M	GTACCAATGGACCAG
R300N	GTGTGTGTAGCTCTT
R300P	TGGTGCTGACGCGCT
R300Q	GGTGGAAGCGTATCA
R300S	TGACTGGCAACTAAC
R300T	CGCTATATTGGACGT
R300V	CGGAACGGTGTCCTG
R300W	CGATCTAGGAGTTAT
R300Y	GCCTATCTCAATCAC
P301A	TGGTTCTGCTAACTA
P301C	CGGTAGTGACAGCAA
P301D	ATGCCGCCTCCTGCA
P301E	TTAGCCACCACGTGG
P301F	GGCATCAGACAATAG
P301G	TAACCAGTGGAAGGC
P301H	CCTGCACATTAGAAG
P301I	AACGTACGGATCAAT
P301K	ACGGAGTTCGCCTAT
P301L	ACGTTGCTTGCTAAT
P301M	TTGCACACGGACAGA
P301N	GGAACCAGGATATTA
P301Q	CAGTACGGATGGAGT
P301R	ATGTGCAGTGTAGTC
P301S	GTTAAGCTCGTCTGT
P301T	GGCGAACATAGGCAC
P301V	CATGTGCAATGATGC
P301W	TTAAGGATTCTCACA
P301Y	TTCGATACATACAAC
T302A	ACATACGATGGAAGT
T302C	CTACCGACGGTGTTA
T302D	CGGCGTTAAGAGGTC
T302E	GATCGTCGGCTCGGA
T302F	GGAAGTAGACTACAA
T302G	CGAGTACACGGTCTG
T302H	TCATACGCGACTCAC
T302I	ACCGCGTGCATTGTG
T302K	GTCTAAGTCGGATCT
T302L	GTGTAATAGGAACGT
T302M	CTAAGTCAACTGGAC
T302N	GCGCCTTCTCGGTAC
T302P	GGTGTCACTCATCCT
T302Q	GCAATGAATATAGCT
T302R	ATTCCTCTACAAGGA
T302S	TGACCATAGTTGTTC
T302V	GCGCATAATCCAGCT
T302W	TGTGTGGTACGCTCG
T302Y	AGTACTTGGCGCTGT
Q303A	GGTGTGAATCCTGAT
Q303C	TTCACTACTAGTGAC
Q303D	GAATGTGTAAGTCAA
Q303E	GCGTCCACTCATCGG
Q303F	GCAGAATCTTAGCAA
Q303G	CCTGTGCCTAGCTTG
Q303H	AATGGACGATGCTGC
Q303I	GATGAGCGCATCGTA
Q303K	CACTCTCCGTTGTAC
Q303L	ATGTTGCTCTAAGCG
Q303M	TATCCTTCGACGAGT
Q303N	TGCCACAATAGAATT
Q303P	GACCTAATGAAGACT
Q303R	ACTTGAGCGAACCAG
Q303S	ATGTGGAATCGAATG
Q303T	CACGTTAGACCGCAA
Q303V	ACTCAGAAGTGATCC
Q303W	TCTCGTGATGCCACT
Q303Y	TTCGGTCCAGACCAT
L304A	TCAAGCAATTGCATG
L304C	TGAATACAGCGATGT
L304D	CACATCTCACATGTA
L304E	GACTGAGGCCACGTC
L304F	CTATTGATAGACTCC
L304G	ATCGTACGATGATAA
L304H	TGAACGCGGTCCAAG
L304I	AACAGCCAGATACAG
L304K	CGCTAAGTATACTTC
L304M	ATGCTGTCGTCACTT
L304N	AGCATCGCTCATAGC
L304P	CTTCTAGACGTGACC
L304Q	TTGATAACTCCTTCG
L304R	GTCGAACACGTCAGG
L304S	TAATGGTGTCCTTGA
L304T	CATCGAGATCATTGT
L304V	TGTGAATCACGATAA
L304W	TGATACCTGTAGATG
L304Y	TCCGAATCTGTTACA
P305A	ACGTGCGCATTCAGA
P305C	TCCTTGTACACTCAG
P305D	TGCCTCAACTGTGAC
P305E	GTCTGCGTACTCGTT
P305F	CGCTGCTTAAGCTAA
P305G	CAAGGCTCCGGCTGA
P305H	GGCCTGTAGACTAAT
P305I	CGATCTTATACTCAG
P305K	GCTTACTGGAGCCGT
P305L	CTGGCGGCAGTACTG
P305M	TTCTGTAAGGCTGCA
P305N	GCACATGCTGTCACA
P305Q	AGAGGCAGGCAGACG
P305R	CGGCTTGAATCAATA
P305S	TAGGACAGGTCTCCA
P305T	TCGAACCAGAGCTCA
P305V	TTCTGTAGCTTCCAC
P305W	GAGGCCACTCCAGGA
P305Y	TGTGGTTCTTATTGT
N306A	ATAGCTAAGCTTCGA
N306C	TAGACATTAGGACTG
N306D	TAGCTAGAGCCATCC
N306E	GACTTCTAGTGCTGG
N306F	AGGTTCTTACGACTA
N306G	ATTCGCCTTCGAGAA
N306H	TCATGCTTATAGAGT
N306I	CGAACTTCGGATTCA
N306K	GTGCAGCAAGCCATC
N306L	CAGCTAATTAAGATG
N306M	CATAGATTACAGGAA
N306P	TAAGGCAGATTGCTC
N306Q	TACCTAGTTGACATT
N306R	TGAGAGCACGTGCTA
N306S	TATCCTTACTCCAAC
N306T	GTCCAAGTGGATACG
N306V	ATCGTTCCTGCTTCG
N306W	AGTTGGTACTATCAC
N306Y	GTACGGCATGCTATA
E307A	GCGGCCTCACTTCAG
E307C	GCACTCGTAAGAGAT
E307D	CAGTCTCCGAGTGAA
E307F	AGGTGATGCTACATT
E307G	CACGAACCGCCATTC
E307H	TAAGTCCAGTCCAGG
E307I	CGAGCGCCTCTTAGC
E307K	TGCGCCGTACTATGA
E307L	ACACGTTGCGACCAC
E307M	CCACTACATACCGCC
E307N	CATGCGGATCAACGA
E307P	ATCAGAACCTTCTCT
E307Q	TACTGAGTAGATCAC
E307R	GTCTAGAGGAGCTAA
E307S	GTCAAGTGCGATAAC
E307T	TGTAGCCGCAGACCT
E307V	TCTGTGACCATTAGA
E307W	CTCCACTTCTGCTCA
E307Y	GTTCCGCCATCGGTA
V308A	CTGCCGAGACTACTC
V308C	GCTTCCTGGTGAAGA
V308D	TATCAAGCCGTGTTA
V308E	ATATCAAGTAGAGAC
V308F	CCTACAATTACGGAC
V308G	TGCACTTACGTTATT
V308H	GGCGCATCGCTAGCA
V308I	AATTCAACTCCGGCT
V308K	CCTGTATCTATCCGC
V308L	TTAACTGGTGAGGTC
V308M	TCCTACTCGGTCGAA
V308N	TAGTATCCAACCTAT
V308P	GCATAGCTCTCTAGT
V308Q	CGGTGGCTGGTAAGT
V308R	AGGACTCTTAGTAAC
V308S	ACGCACACTCACTTG
V308T	ATCGACCTGCTCTCT
V308W	CATTGGTATCCGATA
V308Y	TTGTAGATGGCAGCT
D309A	TGGTGACGGATGCAA
D309C	GTCCGCCTGTACTAT
D309E	TGTTCTTAGTACACA
D309F	GAAGCTTCACTAGAT
D309G	GACCTCGCATGTAGG
D309H	CTCAATCGCTATGCA
D309I	GGCCGGATGTAGTAA
D309K	ATGGTATAGAATACG
D309L	GATTGCCGAACAGGA
D309M	TAGCAACTCTAGTGT
D309N	GATGTCTCTCGTAGT
D309P	GGCTACAGACAGTTC
D309Q	TGTCGATACTTATGC
D309R	CAATCAGTGACGAAT
D309S	AATGGCATTGTCTTG
D309T	GCTGAATGTGCCAGT
D309V	GATGCTAGGTCGTCA
D309W	CATGGCCTACAAGCC
D309Y	TTGTCAGACGAATGT
A310C	TTCTCCTGGCTAAGT
A310D	CTAACACATTACGAT
A310E	GCGCACCTAATAGTA
A310F	TAAGTTGAGATGAAC
A310G	AATACTAGCACGGCC
A310H	GTCGTACAGCATGGT
A310I	TGCAACAGTAATCGG
A310K	GTTGCGTCAAGCATA
A310L	CCTTCAATAGATCAT
A310M	CCTAACTTGACTATA
A310N	ATGCCAGGTATACAT
A310P	TAGACGCTTGGAACC
A310Q	TTCTACGATTAGGTA
A310R	TCGGTCGCTGTTACG
A310S	GTAACTCTCAGCGGA
A310T	TACTACGAGCACAAG
A310V	CTCTTACCACCACCA
A310W	GACTCCGCAATACCA
A310Y	CAGCATGTGAATTCA
A311C	ATCGGCAGGCCTCAC
A311D	GTAGTCATTCTTAAC
A311E	TGAACCTTGAGGCAA
A311F	CCAGACCTCTGATAA
A311G	CGCTCAATTATCTCG
A311H	TGAGAACTAACGGAT
A311I	GTACGTGTACAACCA
A311K	TCGTGATGTACGCCA
A311L	GTCGACGTACGTCGG
A311M	GGTTCTGTGGTCCAG
A311N	TTCTAGCGCATAGAG
A311P	TCCGGCGGTACGATC
A311Q	GCTACAGTCGTGCGC
A311R	CGGCAGGTTCAAGGA
A311S	TCAGAGGAACTGTGA
A311T	TGGCACTGTGTCATT
A311V	ACTAACGGACCACAT
A311W	AGATCTTGGTGCCAG
A311Y	CCGGCGCCACTGTTA
F312A	GGACTCTAAGACAGT
F312C	TCCGCGAATCTAAGC
F312D	GAAGATGAGTATACC
F312E	ACAAGAGTGCCGAGC
F312G	CGCTGCCTCGATGAC
F312H	CTCTTAGGCGAAGTG
F312I	TGCCGATGCCGCATA
F312K	TACAGTCTGCCTGCA
F312L	CCAGTGCCTGCGATC
F312M	GGTCATGCAATCCTA
F312N	CGCTACGTAGCTTCA
F312P	TATTCTGAGGTTCTT
F312Q	GTCTGGAGATGGTTC
F312R	AGGTCCGTTAATTCA
F312S	CTCCGTATCACTCCT
F312T	AGTAGCATCAACCTG
F312V	ATCTCTTAACATACC
F312W	TCTTACAACCTCAAT
F312Y	TCGAACTTCGTACTC
E413A	GCCATTACACCTGTA
E413C	TGACCGAATTCACTA
E413D	CAGGTCTGAGCGAGG
E413F	GTCGGTGGAATGGTC
E413G	TGCAGTGAGTTCTAA
E413H	TCGTACCGTCACAGG
E413I	ATGACCTAGGATTAG
E413K	AGTACTAACCTATCT
E413L	TACAGACTAATCAGA
E413M	AGACCGTGTAATTCA
E413N	CCAACTACAGTATGT
E413P	GTAGCGTGAGCCGTG
E413Q	TTCCTAAGCCAGCGT
E413R	CTTAATTAGGACACA
E413S	GCTTGACGACCAACG
E413T	TGAATAGACAGAGTG
E413V	CGTACCTAAGGAACT
E413W	TGTTCATACCTTAAG
E413Y	GCCGACTGCGGTATT
D414A	TGGCACTAGTATCGC
D414C	GAAGGATTGTGTCTG
D414E	CGAGATGTCAAGCTC
D414F	ACCGCGGTTCCGATT
D414G	GAGTGGTTCGGACGT
D414H	TCGCATTAGAGATAC
D414I	AGCACTGAGTATACA
D414K	ATAGTTCCGTACGAG
D414L	TTGACTACTCTGAGT
D414M	TCATTCTCGAATGTA
D414N	CAGCAACGTCACTGG
D414P	GGCGGATGTTACCAG
D414Q	ACTGTAGCACTCCAG
D414R	GTCGACTGCGTGCGA
D414S	CAGGCGGCATTGCAC
D414T	CGAGTAGTGTCGTAC
D414V	TGGACCTCGAGCGTG
D414W	AATAATGGCCGCTAA
D414Y	ATGCTCTGCTATGGA
L415A	AGTATGTCACCAGTA
L415C	GGAACGGAGTCGCAT
L415D	CGTCGATTCATACCA
L415E	TAACAGGAGGATGCT
L415F	TTGCGCTTGGACTGC
L415G	GACTAACCTTACAAT
L415H	ACAGTGGACTTGTCA
L415I	CAGCCACTGAGTTCT
L415K	TATGACGTCCTTAGT
L415M	AACGTAATGTGCATA
L415N	AATCAACCGCACGCT
L415P	GCCGTCTGGCCTTAC
L415Q	CCAGAGCGAGCACTA
L415R	TTGTCGAAGACTGGC
L415S	TGCTGACCTGGATGA
L415T	GAGTCGCATGTGAAC
L415V	ATAGCGGATCACATT
L415W	CAACACTGTCGCCGG
L415Y	CTTACATCTACTGTC
K416A	GAGGATGTACTCAAG
K416C	TTAAGGCTAGGTCGG
K416D	CCTGGTGACAATCAA
K416E	TTGTGACCTGGCTAG
K416F	CACTACATGAGTCGC
K416G	ATAGCAAGACAGGTC
K416H	AGCTCATAGATGTGG
K416I	TAGGTACCGGATGTT
K416L	GGATACATATAGGCG
K416M	AACTGCAATGTCTCA
K416N	ACTAGTACAGCCTCA
K416P	AGTCTGCTGAAGTCC
K416Q	TGACTTGGTGTCAGG
K416R	TGCGGCAGGTCGAAG
K416S	CGCATGTGAACCAGT
K416T	ACTCGATGCTGATAG
K416V	AACGACGGAGATCTT
K416W	GTTCACTTGGTTATG
K416Y	CTGCAACAGCGTGCA
N417A	CATTATTGGTATCCG
N417C	TAAGTAACAGGTCGC
N417D	GATATTATGCTAGAG
N417E	GTGAACTGTTGATAC
N417F	CAAGAATGACAAGTT
N417G	GCCGCCATAATTAAT
N417H	TAGGTCGGCTATATG
N417I	TACATAGTACTGCCA
N417K	GAGACCGATATGCGG
N417L	TTCGAGCAACCAGGA
N417M	TGTCTGCGCATGCCT
N417P	GCACACATCCGTCCT
N417Q	TAGGAATGCCACAGG
N417R	TACCTCGTGAAGCGC
N417S	ACTCGCGAGGAGTTG
N417T	CTCGATGCGTAGCGG
N417V	CTGAACGCGGAGCGT
N417W	CAGCATCAGTCTTAA
N417Y	GCGGCGGATGAAGTT
K418A	ATGCCGGATTAAGTG
K418C	CTCTCGACAGCTGCG
K418D	TATTGGTCGACGCGC
K418E	ATTGCAACGTGTCGG
K418F	ATATGCACCGCTTAC
K418G	TCAGATTCTGGCTCG
K418H	AGGTTGGAGCAGCTG
K418I	CGTCTTAAGGCGTGA
K418L	CAGAGTGTACTATGT
K418M	CAGGTCGAACGTACA
K418N	GATCAGAGCGTACTA
K418P	AGCCAGTGCAATTGC
K418Q	GCTGTAAGTACACGT
K418R	GAAGTCTGCTCTACA
K418S	ATCGGTTGTCCTCCT
K418T	GCACGCTGCCAGAGT
K418V	TGGATCCGTAGTAGG
K418W	GCAACCGGTTCCTAC
K418Y	GGTCACTGAACGGAA
T419A	ACTCACTACGGCGTG
T419C	TGCACAACCACCGAA
T419D	ATAGCAGACCTGCGT
T419E	TAAGATAGCTGTGAA
T419F	AAGAAGTGCCGTACG
T419G	TCCTCGAACAACCGT
T419H	CACCAGCTACAGATG
T419I	GTAGTGTAGAAGAGT
T419K	GCCTAATAGACTCAT
T419L	CTCTACTATCCTGTC
T419M	CGAACATACAGCCTG
T419N	GATTCCTGGAAGGTG
T419P	ACGTCCGACCTGGCT
T419Q	GTTACGGCTGTACCA
T419R	CACGTAGCGAAGCAA
T419S	GATTCAATCTATCGA
T419V	GGATTATTCATGAAC
T419W	AACTGGTCGGCTAGC
T419Y	TTGTAGCTCTGCTGG
L420A	GAGCGTTGAACTTCT
L420C	TGGCCTGCAGGATAG
L420D	CAGTGAGAATCTTGG
[truncated: 1,764 more rows]

## Sheet: Supplementary Table 3
Mutant	Production enrichment	Transduction enrichment
v4	1.05318	0.578093
F215A	0.336715	0.222348
F215C	-0.138682	-0.103552
F215D	0.769111	0.316143
F215E	-0.228734	-0.202138
F215G	2.42458	0.160518
F215H	0.127519	-0.236582
F215I	-0.282547	0.221198
F215K	-0.582446	-0.226869
F215L	1.44572	0.206279
F215M	0.760267	0.0421965
F215N	-2.02621	-0.0571574
F215P	-0.165545	-0.102537
F215Q	0.80247	0.232342
F215R	-1.92025	-0.0876614
F215S	0.0738671	-0.0986169
F215T	-0.705753	0.283304
F215V	-0.539048	-0.736453
F215W	-0.0277668	-0.0460763
F215Y	-0.864378	-0.0387773
P216A	-1.00148	0.046842
P216C	-0.236561	0.0893024
P216D	0.140843	0.101729
P216E	-1.0232	-0.35826
P216F	0.262206	0.0371872
P216G	-0.145139	0.475151
P216H	-1.02119	0.347314
P216I	1.11723	0.176656
P216K	1.36225	-0.804505
P216L	-0.492462	0.143305
P216M	0.0577122	0.223288
P216N	0.144735	-0.944488
P216Q	-0.449998	0.269923
P216R	-1.01815	-0.0153169
P216S	-0.565855	-0.0794409
P216T	-0.0390774	-0.0030303
P216V	0.171962	-0.452698
P216W	0.315404	0.0130336
P216Y	0.988011	0.0919568
L217A	0.938568	0.0470096
L217C	0.645545	-0.296112
L217D	0.663694	0.30034
L217E	0.0596095	-0.0416925
L217F	1.01542	0.134995
L217G	-0.569571	-1.37727
L217H	0.336822	0.226607
L217I	1.32398	0.314435
L217K	0.268253	0.0493653
L217M	-0.178447	-0.100923
L217N	0.338261	0.181508
L217P	0.582642	0.218784
L217Q	0.235297	0.206315
L217R	1.10919	0.0655939
L217S	-0.193213	0.172969
L217T	-0.874035	0.174026
L217V	0.0674495	-2.32781
L217W	0.759246	-0.473451
L217Y	0.234662	-2.12779
R218A	0.345417	-0.134561
R218C	0.368525	-0.101774
R218D	-0.70441	0.0752244
R218E	0.828624	0.0539609
R218F	-0.608647	-0.253083
R218G	0.84089	-0.214845
R218H	0.700282	-0.102272
R218I	1.30448	-0.217642
R218K	0.159625	0.381833
R218L	-0.743763	-0.166074
R218M	0.03533	0.00902765
R218N	-0.406811	0.220649
R218P	0.457286	0.300191
R218Q	-0.148558	-0.322248
R218S	0.241212	0.0272746
R218T	-0.881246	0.239851
R218V	-0.687692	-0.0685054
R218W	0.304165	-0.459917
R218Y	-0.678726	0.121878
A219C	2.06224	-0.225716
A219D	0.126669	0.239807
A219E	0.0787941	0.0310895
A219F	-0.116554	-0.0171997
A219G	0.78031	0.308319
A219H	2.35327	-0.218816
A219I	0.399556	-0.377382
A219K	0.962491	0.227119
A219L	-0.485343	-0.0318663
A219M	-0.29046	-0.0124722
A219N	0.870138	-0.342943
A219P	-0.618682	-0.0605711
A219Q	-0.0678489	-0.0152609
A219R	1.1006	-0.227641
A219S	0.202671	-0.28682
A219T	-0.366486	-0.28803
A219V	0.352431	-0.0892449
A219W	-0.191225	-0.28323
A219Y	-0.320684	0.156024
G220A	-0.529967	0.0278513
G220C	1.05211	0.0496659
G220D	-0.136312	-2.21672
G220E	-0.634094	-1.09212
G220F	-0.0478361	-1.78834
G220H	0.119221	0.056241
G220I	0.517472	-0.144773
G220K	0.0306702	-0.0109235
G220L	0.604144	0.248704
G220M	-0.53203	0.172449
G220N	0.453539	0.0718422
G220P	0.0264855	0.00140569
G220Q	-0.476919	0.0582186
G220R	-0.473979	-0.0900749
G220T	0.588452	0.185283
G220V	-0.208095	-0.50663
G220W	0.69784	-0.0309365
G220Y	-0.214766	-0.0782691
G221C	-0.707233	-0.671632
G221D	-0.130652	-0.173415
G221E	-0.143252	-0.144495
G221F	-0.564899	0.251378
G221H	0.709482	-0.12587
G221I	0.700215	0.368838
G221K	-0.0754784	0.333366
G221L	-0.0386232	0.47727
G221M	0.519829	-0.225682
G221N	0.657457	-0.0131791
G221P	0.103453	0.0852784
G221Q	0.698848	0.220844
G221R	-0.806473	0.189328
G221S	-0.139028	0.198029
G221T	-0.591132	-0.0876059
G221V	0.536197	0.308241
G221W	1.12071	-0.111945
G221Y	0.392693	-2.09289
N222A	0.0863705	-1.51103
N222C	0.488426	-0.311022
N222D	0.567392	0.0201512
N222E	1.28996	0.172974
N222F	0.729835	0.320054
N222G	-0.228219	0.00270805
N222H	2.26317	0.179548
N222I	1.91674	-0.115831
N222K	0.0452876	-0.024439
N222L	0.825533	-0.357894
N222M	1.20497	0.0924843
N222P	-0.118569	-0.49549
N222Q	0.202497	0.129882
N222S	0.38846	-0.0556056
N222T	0.18493	0.110988
N222V	0.838439	-0.0820542
N222W	0.672338	0.136266
N222Y	0.889663	-0.169747
G223A	1.2327	0.0267866
G223C	1.25804	-0.275365
G223D	0.479292	0.311595
G223E	0.838689	-0.148636
G223F	-0.06079	0.247688
G223H	-0.409004	-0.0388452
G223I	-0.303263	0.129379
G223K	1.41883	-0.226963
G223L	0.226107	0.0594673
G223M	0.569726	-0.362823
G223N	0.0656605	-0.652032
G223P	0.856255	-0.0035337
G223Q	0.230074	0.0458454
G223R	0.430537	0.0111315
G223S	1.06565	-0.860535
G223T	-0.192267	-1.30776
G223V	-0.146437	0.294243
G223W	-0.031672	0.254914
G223Y	0.471452	-0.562919
Q224A	0.54059	-0.0108023
Q224C	0.192869	-1.20243
Q224D	0.324724	-0.122759
Q224E	0.313388	-0.197062
Q224F	0.762246	0.140913
Q224G	-1.14286	0.453197
Q224H	1.02679	-0.958907
Q224I	0.570908	-1.79419
Q224K	-0.097089	0.125686
Q224L	0.844321	0.12167
Q224M	0.208561	-0.203364
Q224N	0.722529	0.00925103
Q224P	-0.302158	-0.0827135
Q224R	0.748743	-0.231049
Q224S	0.10933	0.208459
Q224T	-0.356587	-0.109571
Q224V	0.242206	-0.352323
Q224W	-0.0364397	-0.0422923
Q224Y	0.793873	0.42492
L225A	-0.0639499	0.176304
L225C	0.771206	-0.347983
L225E	0.155734	-0.214724
L225F	0.830184	0.244797
L225G	1.83792	-0.243257
L225H	0.293597	-0.0761376
L225I	0.267098	-0.0644852
L225K	0.220545	-0.0540012
L225M	-1.41284	0.141646
L225N	-0.241149	-0.917503
L225P	0.387012	0.299386
L225Q	0.617414	-0.0997656
L225R	-0.0443515	-0.458791
L225S	-0.175754	-0.0498759
L225T	-0.117337	-0.176616
L225V	-0.0582101	-0.0659627
L225W	0.315085	-0.0338283
L225Y	0.873477	0.217968
Q226A	0.680399	-0.483517
Q226C	0.823415	-0.0610614
Q226D	-0.170044	0.0130162
Q226E	0.376673	-0.945019
Q226F	0.0250727	-0.409582
Q226G	0.448662	-0.32933
Q226H	0.241064	-0.259508
Q226I	0.798059	-0.0597615
Q226K	-0.136698	0.190637
Q226L	0.841216	-0.287427
Q226M	0.0456308	0.104925
Q226N	-1.6303	-0.225426
Q226P	3.63725	0.425128
Q226R	0.448112	-0.0449524
Q226S	-0.682917	0.233342
Q226T	0.489276	0.249477
Q226V	-1.96376	-0.0187307
Q226W	-1.30314	-0.197566
Q226Y	-1.76808	-1.0759
Y227A	-0.489173	0.209155
Y227C	-0.371028	-0.0358774
Y227D	1.32294	0.14906
Y227E	-0.698566	-0.23023
Y227F	1.05546	0.132218
Y227G	0.362442	-1.60259
Y227H	0.524942	0.0519651
Y227I	0.788744	-0.137988
Y227K	0.749139	0.01746
Y227L	-0.38801	-0.385447
Y227M	-0.0553745	-0.121389
Y227N	-0.52235	0.07952
Y227P	-0.173223	-0.0254776
Y227Q	1.08638	0.181472
Y227R	0.742954	0.0997482
Y227S	2.00077	0.278701
Y227T	-1.15391	-0.289249
Y227V	-0.531526	0.336631
Y227W	0.162691	0.10081
W228A	1.91684	0.350296
W228C	-1.12425	0.138165
W228D	-0.400187	-0.0934451
W228E	0.458054	-0.0384193
W228F	0.814691	0.237434
W228G	0.166052	0.187299
W228H	0.961807	0.314363
W228I	-0.222554	-0.207082
W228K	-0.138828	-0.073238
W228L	0.0755594	0.0198285
W228M	0.166746	0.290724
W228N	1.69486	-0.158983
W228Q	-0.818236	-0.0881885
W228R	0.201611	0.20917
W228S	0.210889	-0.442869
W228T	0.16516	0.394918
W228V	1.22461	0.0799589
W228Y	-0.484709	-0.161944
P229C	0.274746	-0.130701
P229D	1.82602	0.0707881
P229E	-0.259736	0.171474
P229F	0.303673	-0.803398
P229G	-1.0006	-0.17091
P229H	-0.620731	0.0321223
P229I	0.742334	-0.313823
P229K	0.098354	0.165769
P229L	0.824931	0.0856367
P229M	-0.297478	0.0271002
P229N	0.254519	0.339139
P229Q	-0.525915	0.215486
P229R	1.15453	0.0737824
P229S	0.364127	-0.120379
P229T	-0.552063	-0.0822891
P229V	-0.427505	-0.172384
P229W	-0.379589	-0.0204135
P229Y	-0.602192	-0.0344974
F230A	0.185667	0.114662
F230C	1.35278	-0.213197
F230D	0.0200101	0.162495
F230E	0.60893	0.220886
F230G	-1.29085	0.052345
F230H	-0.0128443	0.116968
F230I	0.678024	-0.165093
F230K	-0.369832	-0.0464602
F230L	-2.12814	0.348654
F230M	0.536745	0.0827255
F230N	-0.0820624	0.1543
F230P	-0.625684	-0.0117292
F230Q	0.295273	-0.0063882
F230R	0.357136	-1.31007
F230S	-0.693813	0.125428
F230T	-0.884765	0.0347925
F230V	-0.0637108	0.284548
F230W	-0.10593	0.143557
F230Y	-0.454945	0.0814963
S231A	1.28066	-0.317861
S231C	-0.22891	-0.0909457
S231D	1.97817	0.233345
S231E	0.695379	0.189669
S231F	1.20377	0.0337807
S231G	-0.285298	-0.110256
S231H	0.70316	0.105917
S231I	0.543649	-0.109419
S231K	0.794538	-1.73332
S231L	0.364529	0.125786
S231M	0.117047	-0.105776
S231N	-0.810314	-0.486922
S231P	-0.278858	0.13464
S231Q	-0.193802	-0.0816501
S231R	0.232678	-0.108829
S231T	0.148321	0.238201
S231V	-0.78398	-0.11815
S231W	0.788895	0.267974
S231Y	1.26313	-0.46825
S232A	1.27072	-0.220321
S232C	-0.433374	-0.133096
S232D	-0.605504	-0.19615
S232E	0.044661	0.37303
S232F	-0.113023	0.366039
S232G	-1.26274	0.0760466
S232H	0.0557652	-0.227573
S232I	-0.373627	0.0414892
S232K	0.267268	0.0420518
S232L	0.2388	-0.0710618
S232M	-1.29233	-0.215406
S232N	1.11989	0.11177
S232P	-0.391359	-0.17168
S232Q	-0.142115	0.198473
S232R	-0.435833	-0.0310082
S232T	-0.267268	0.0723565
S232V	-0.657666	0.0347393
S232W	-1.06307	0.107414
S232Y	1.14383	-0.102617
S233A	-0.440302	0.165161
S233C	-0.308247	-0.973772
S233D	-0.232304	-0.848396
S233E	0.209981	-0.182758
S233F	0.0718635	0.406662
S233G	-0.49072	0.142998
S233H	0.832544	0.0537286
S233I	1.13872	0.063687
S233K	1.55225	0.260673
S233L	-1.86583	0.509545
S233N	0.0193249	0.109401
S233P	0.191213	-0.360573
S233Q	0.388755	-0.0239694
S233R	0.782909	0.0539596
S233T	0.665072	-0.0875836
S233V	-0.430217	-0.0668403
S233Y	-0.443951	-0.293047
D234A	0.564245	-0.0865321
D234C	0.408517	0.152181
D234E	1.12427	-0.181697
D234F	0.0887041	0.304497
D234G	-0.352547	0.0188308
D234H	-0.102528	0.445599
D234I	-0.502563	0.231723
D234K	0.176442	0.188033
D234L	-0.314146	0.143367
D234M	0.0866051	0.00152039
D234N	-1.57435	-0.649789
D234P	-0.393572	-0.0223914
D234Q	0.626836	-0.239316
D234R	-1.46758	0.156431
D234S	0.324452	0.158747
D234V	-0.154368	-1.21739
D234W	0.281751	0.465699
D234Y	0.268986	-0.112457
L235A	-0.0396336	-0.00283361
L235D	0.315829	-0.86135
L235E	0.0220678	-0.0734257
L235G	0.830323	-0.171042
L235H	-0.241175	0.269185
L235I	-0.0659959	0.169108
L235K	0.703319	-0.0903006
L235M	1.38107	-0.0246432
L235N	-1.67277	0.570914
L235P	0.266851	0.371031
L235Q	-0.712302	0.0154336
L235R	-0.179499	-0.106512
L235S	-0.441654	0.310559
L235T	-1.49252	0.0148888
L235V	-0.819139	-0.717627
L235W	-0.116087	-0.184082
Y236A	-0.254071	0.0960531
Y236C	0.525338	0.167918
Y236D	-0.681226	-0.189085
Y236E	1.26471	0.000686103
Y236F	0.234213	-0.0039077
Y236G	-1.45735	-0.3844
Y236H	-0.539318	0.00271296
Y236I	-1.2565	-0.322406
Y236K	0.294243	0.25327
Y236L	0.544952	0.0588523
Y236M	1.15835	-0.0572245
Y236N	-1.14298	-0.100686
Y236P	-0.0918335	0.286929
Y236Q	-0.662897	-0.931388
Y236R	-0.0431906	-0.0151207
Y236S	-0.174016	0.375796
Y236T	-0.564063	0.0140148
Y236V	0.244333	0.218346
Y236W	0.163359	-0.370334
N237A	-0.0033319	-0.463427
N237C	1.51939	0.147092
N237E	-0.350743	-0.198279
N237F	0.419101	-1.08513
N237G	0.577949	0.373085
N237H	-1.08931	-0.130624
N237I	0.322435	-0.438014
N237K	0.170671	-0.433253
N237L	0.753968	-0.191289
N237M	-0.0808289	0.528814
N237P	-0.485538	0.246612
N237Q	0.190471	0.228511
N237R	0.184613	0.203367
N237S	-0.114255	0.400505
N237T	0.228711	-0.766758
N237V	-1.00306	0.310745
N237W	0.349918	0.180058
N237Y	-2.07292	0.804832
W238A	1.5631	-0.0611197
W238C	-0.25365	0.214464
W238D	0.936068	0.18831
W238E	-0.042	0.261627
W238F	-0.575247	-0.859942
W238G	-0.445436	0.339651
W238H	-0.692562	-0.378322
W238I	-0.521649	-0.0263118
W238K	-1.27301	0.0952005
W238L	0.122871	0.430001
W238M	-0.961543	-0.413236
W238N	0.224574	0.00497873
W238P	-2.04608	0.20848
W238Q	-1.51654	0.357749
W238R	-0.369957	-0.671727
W238S	-0.486084	-0.321579
W238T	-0.823457	-0.514933
W238V	-0.359954	-0.148989
W238Y	-2.34466	0.551267
K239C	0.415316	0.0907924
K239D	-1.59806	-0.637506
K239F	0.233426	-0.168336
K239G	-0.118009	-0.029412
K239H	0.294878	0.306935
K239I	-0.627898	0.154927
K239L	-0.0974016	0.093935
K239M	-0.92893	-0.0550565
K239N	-0.2137	0.168632
K239P	-1.48738	-0.188698
K239Q	0.0156846	-0.145866
K239R	0.742893	-0.877091
K239S	-0.787556	-0.224142
K239T	1.29107	0.0263997
K239V	-0.823934	0.313754
K239W	0.132997	-0.140268
K239Y	-0.403475	-0.368408
N240A	1.978	-0.310885
N240C	0.455929	0.0252391
N240E	1.09187	-0.351386
N240F	-0.3282	0.0503229
N240G	0.112494	-0.108622
N240H	0.424189	-0.0532258
N240I	0.883413	-0.102564
N240K	0.257368	-0.0594535
N240L	1.15839	-0.11045
N240M	-0.222998	0.115859
N240P	-0.460632	0.208959
N240Q	-0.0766679	-2.09384
N240R	-0.417167	0.124452
N240S	0.961088	-0.129599
N240T	-1.05487	-0.198048
N240V	-0.0115249	0.0762078
N240W	0.819569	0.173375
N240Y	0.921854	-0.0505396
N241A	-0.155434	-0.0331961
N241C	-0.436591	0.030339
N241D	0.138194	-0.180706
N241E	-0.882643	0.20799
N241F	0.0602752	0.233675
N241G	0.626683	-0.202481
N241H	0.570402	0.0745293
N241I	0.545532	0.0251181
N241K	0.91138	0.088018
N241L	-0.191697	0.288956
N241M	-0.032547	-0.31669
N241P	-1.04203	0.237524
N241Q	-0.422315	-0.0816011
N241R	0.995927	0.119024
N241S	0.665503	-0.725525
N241T	-0.363321	-0.219619
N241V	0.841472	0.114093
N241W	1.16073	0.165165
N241Y	-0.385764	0.295384
N242A	0.218169	0.285283
N242C	-0.0644061	-1.26481
N242D	-0.403828	0.0685339
N242E	-1.02476	-0.0416389
N242F	-0.271943	-0.687194
N242G	-0.127082	0.0795139
N242H	-0.0654479	-0.403385
N242I	-2.02567	0.278341
N242K	-0.876042	-0.130674
N242L	0.597085	0.264224
N242M	0.557851	0.204149
N242P	-0.0676681	-0.277426
N242Q	-0.854748	0.00344333
N242R	0.792012	0.16837
N242S	0.0432521	-0.363876
N242T	1.11602	0.155297
N242V	-0.497251	0.00036048
N242W	-0.276667	-0.159192
N242Y	-1.08494	-0.279119
P243A	-0.723073	-0.229411
P243D	0.457888	-0.563119
P243E	-0.881218	-0.0706901
P243G	-0.502728	-0.0810229
P243H	0.466115	0.259227
P243I	-0.0555254	-0.0359993
P243K	-0.0148794	-0.416372
P243L	-0.428635	0.288165
P243N	0.395004	-0.0497762
P243Q	0.65055	-0.696291
P243T	-0.663904	-0.198803
P243W	-2.15221	0.040502
P243Y	0.0263167	-0.126975
S244A	0.100092	-0.0262791
S244C	0.225503	-0.11716
S244D	0.880109	0.261222
S244E	-2.23534	0.16572
S244F	0.931877	0.234823
S244G	-0.0341123	-1.0591
S244H	-0.0915421	-0.162597
S244I	1.10173	0.112434
S244K	-0.00724301	0.236498
S244L	0.243697	0.108271
S244M	0.77769	-1.02377
S244N	-0.0714269	-0.187692
S244P	-0.0329847	0.106609
S244Q	-0.553673	0.0630615
S244R	0.237961	0.0976466
S244T	1.10835	0.0543909
S244V	0.269574	-0.0548663
S244W	0.0462394	0.303192
F245A	-0.762058	-0.133306
F245C	0.0344936	0.0233486
F245D	0.239419	-0.0993771
F245E	-0.316299	-0.328071
F245G	-1.13704	-1.10652
F245H	1.36916	0.147748
F245I	-0.571031	-0.124405
F245K	0.158906	-0.580319
F245L	0.555103	0.0935242
F245M	-1.34639	-0.484411
F245N	-0.638759	-0.262823
F245P	-0.716116	0.15787
F245Q	-1.88499	-0.703835
F245R	1.54981	0.131373
F245S	-0.318174	0.144026
F245T	-0.0225163	0.258628
F245V	-0.416325	-1.09587
F245W	1.46647	-0.353797
F245Y	0.153769	-0.225554
S246A	0.344309	0.198212
S246C	-0.683875	-0.163785
S246D	0.434819	-0.636565
S246E	0.542479	-0.93568
S246F	1.03633	-0.246194
S246G	0.147117	0.167865
S246H	1.44045	-0.158594
S246I	-0.983196	0.534263
S246K	0.680934	-0.264655
S246M	0.249307	0.29138
S246N	-0.47815	-0.187718
S246P	-0.28445	-0.163615
S246Q	-0.822885	-0.0215518
S246R	0.309505	-0.206961
S246T	0.169583	-0.353354
S246V	1.53227	-0.437139
S246W	-0.509202	0.472124
S246Y	0.766029	-0.185237
E247A	-0.999349	0.0907996
E247C	-1.22339	0.290735
E247D	-0.203147	-0.0723491
E247F	-0.500149	-0.198632
E247G	-0.11029	-0.23512
E247H	-0.0561608	0.187115
E247I	-0.492084	0.23059
E247K	0.404913	0.0571484
E247L	-1.69786	-0.169762
E247M	-0.404322	0.468535
E247N	-0.487701	0.159241
E247P	-1.0326	-0.0709812
E247Q	-0.518599	-0.165708
E247R	0.106708	0.089901
E247S	0.339421	-1.26387
E247T	-0.453356	-0.397846
E247V	-1.59881	0.0566842
E247Y	-1.05277	-0.0266403
D248A	0.6309	0.139375
D248E	-0.251033	-0.159654
D248F	-1.64507	-0.245793
D248G	-0.0516099	0.0831638
D248H	-1.91829	0.27188
D248I	-0.98454	0.145622
D248K	0.311027	-0.0854331
D248L	-0.697911	0.280092
D248M	-0.573074	-0.540857
D248N	0.0764652	-0.170966
D248P	-0.863181	0.146825
D248Q	-0.444029	0.0937187
D248S	0.351862	0.00920526
D248T	-0.704489	0.0404762
D248V	0.106688	-0.408623
D248W	0.547178	0.278481
D248Y	0.312971	0.192378
P249A	0.715003	0.293148
P249C	1.58884	0.0668715
P249D	-0.142631	0.319667
P249E	-0.535333	0.208663
P249F	0.525807	0.203306
P249G	-0.328481	0.104194
P249H	0.201182	-1.31444
P249I	-0.901995	-0.030847
P249K	0.600884	-0.0772227
P249L	0.0635941	-0.0379347
P249M	0.0954511	0.0539222
P249N	-0.531593	0.177412
P249Q	-1.12361	0.0710987
P249R	0.0817825	0.0193644
P249S	0.888066	0.144233
P249T	0.541505	0.185452
P249V	-1.44393	-0.0703029
P249W	0.816762	-0.0340464
P249Y	0.153666	0.172499
G250A	0.589856	0.171094
G250C	0.815447	0.129047
G250D	1.00672	0.100708
G250E	-0.182093	-0.413288
G250F	1.48385	-0.0906618
G250H	0.657256	-1.07356
G250I	0.386577	0.16089
G250K	0.626333	-0.0572062
G250L	1.05304	0.0785397
G250M	0.551953	-0.147671
G250N	0.728421	0.26723
G250P	-0.0321119	0.209294
G250Q	-0.689907	0.197447
G250R	1.12561	0.0119109
G250S	0.87348	-0.143881
G250T	0.373275	-0.702637
G250V	-0.0107551	0.170277
G250W	-0.305235	-0.115082
G250Y	0.575651	0.0205527
K251A	-0.417217	0.2739
K251C	0.322647	0.519027
K251D	0.659797	-0.192926
K251E	-1.17424	0.060053
K251F	-0.352769	0.00819451
K251G	0.245205	-0.149749
K251H	0.227424	0.24447
K251I	-0.657192	0.0305583
K251L	-0.334617	0.184187
K251M	-0.600719	-0.0354936
K251N	-0.543102	-0.183788
K251P	-0.712667	0.0489515
K251Q	-0.410039	0.132153
K251R	-0.138353	-0.0560333
K251S	0.248165	0.232205
K251T	-0.256981	-0.282531
K251V	-0.814939	-0.213259
K251W	-1.24693	-0.0401003
K251Y	-0.606506	-0.0887094
L252A	0.488575	0.236664
L252C	-1.49925	0.0176828
L252D	0.132808	0.172531
L252E	-0.600499	-0.0911626
L252G	0.320573	0.357633
L252H	-0.61977	0.12832
L252I	0.726942	0.119147
L252K	-1.19997	-0.112923
L252M	0.92147	-0.233455
L252N	1.06437	-0.0714712
L252P	0.88359	-0.0895077
L252Q	0.302384	0.221956
L252R	-0.722871	0.0284431
L252S	0.116967	0.0356263
L252T	-0.042122	0.0105433
L252V	-0.773735	-0.279089
L252Y	0.0276462	0.0890477
T253A	0.568092	0.119069
T253C	-0.672671	-0.0248803
T253D	-0.0960242	-1.80028
T253E	-0.385601	-0.144703
T253G	0.219795	-0.0478684
T253H	-0.219098	-0.157252
T253I	-2.72804	-0.235231
T253K	-1.6558	-0.529071
T253L	0.480971	-0.0363519
T253M	-0.348068	-0.335299
T253N	-1.1508	0.168703
T253P	-0.0226896	-0.004222
T253Q	-0.520938	0.49176
T253R	-0.230403	0.240127
T253S	-0.0925377	0.172196
T253V	-1.82794	-0.614645
T253W	-0.789826	0.3643
T253Y	-0.228349	-0.480376
A254C	2.1284	-0.462988
A254D	0.851217	0.262956
A254E	1.01827	0.440719
A254F	0.0962669	-0.0716
A254G	-0.592785	0.163204
A254H	0.18911	-1.78087
A254I	-0.189336	-0.0919604
A254K	-0.533631	0.103614
A254L	0.130002	0.300297
A254M	0.549535	0.221908
A254N	-0.158128	-0.137218
A254P	-0.0795139	-1.85392
A254Q	-0.72788	0.134061
A254R	0.0915724	0.0414752
A254S	0.712265	0.346606
A254T	-0.401773	-0.183568
A254V	-0.0400436	-0.495575
A254Y	-0.0261302	0.00954391
L255A	0.00922979	0.0154614
L255C	0.626409	-0.172743
L255D	-0.142331	0.394393
L255E	0.0356102	-0.138589
L255F	-1.3578	-0.0713743
L255G	-0.923381	-0.00623757
L255H	0.857418	0.0260348
L255I	1.14917	0.248485
L255K	0.442299	-0.409269
L255M	0.417202	0.0257829
L255N	-0.453006	0.139524
L255P	-0.60717	0.0864172
L255Q	-0.778348	-0.179894
L255R	-1.08864	0.226655
L255S	0.726893	0.193403
L255T	-0.225646	0.0962481
L255V	0.964615	0.603588
L255W	0.186894	0.0447088
L255Y	-0.881057	-0.0894974
I256A	-0.93793	0.499989
I256C	0.542854	-0.128446
I256D	0.302112	0.0878624
I256F	-0.429627	-0.00485711
I256G	0.171981	-0.328611
I256H	0.0508732	0.213862
I256K	0.0274067	0.196573
I256L	0.910393	-1.19871
I256M	0.896594	0.273907
I256N	-1.46157	0.0440376
I256P	-0.678753	0.0620851
I256Q	-0.430891	-0.0299264
I256R	-0.803632	-0.0207072
I256S	-1.73463	0.28771
I256T	-0.167304	-0.493354
I256V	1.69428	-0.0879014
I256W	0.211561	0.641742
I256Y	-1.41295	-0.179982
E257A	0.575021	0.541231
E257C	1.89356	-0.166936
E257D	0.54398	-0.0214043
E257F	-0.4832	-0.0128329
E257G	-2.06987	-0.601001
E257H	-0.87944	0.0784144
E257I	-0.49696	0.318632
E257K	-0.663701	-0.0819287
E257L	0.0957754	-0.373329
E257M	-0.303492	0.167541
E257N	-0.746796	0.421794
E257P	-0.410944	0.243215
E257Q	0.345849	0.526218
E257R	-1.00153	0.330421
E257S	-0.064399	0.131602
E257T	0.49007	-0.170676
E257V	0.187651	-0.0381322
E257W	0.563308	0.0029202
S258A	-0.0917127	0.125127
S258C	-0.654474	0.167171
S258D	-0.458056	-0.341882
S258E	0.0613945	-0.0079944
S258F	-0.701542	0.22541
S258H	0.244516	-0.482903
S258I	-0.650149	0.162525
S258K	-1.32962	0.174053
S258L	0.641727	0.120258
S258M	-0.483982	-0.016275
S258N	-0.792103	0.15682
S258P	-0.550659	0.0367622
S258R	-0.0865743	-0.260907
S258T	0.864665	0.385508
S258V	0.735553	-0.37745
S258W	1.01046	0.162348
S258Y	-0.27028	-0.0826358
V259A	0.182265	0.190548
V259C	-0.249684	-0.481356
V259D	-0.46993	0.0577528
V259E	0.547798	0.538655
V259F	-0.00930438	0.160243
V259G	-0.229286	0.334885
V259H	-0.412148	-0.0151766
V259I	0.72473	-1.04826
V259K	0.261219	-0.410717
V259L	0.379617	-2.01392
V259M	-0.734546	0.0372169
V259N	-0.148441	0.43692
V259P	-0.0981241	-0.0188535
V259Q	0.357591	-0.365942
V259S	0.42923	-0.0560918
V259T	0.435848	-0.168386
V259W	-0.760051	-0.467643
V259Y	0.112189	-0.934766
L260A	-0.384971	0.164694
L260C	0.460723	-0.231157
L260D	-0.24533	0.136947
L260E	-0.826944	-0.00216621
L260F	0.494686	-0.266983
L260G	0.228449	-0.041887
L260H	0.394174	0.156141
L260I	1.8841	0.75565
L260N	-0.401478	0.166271
L260P	-1.85828	-0.0338644
L260Q	-1.05973	0.219768
L260R	0.0643058	0.225797
L260S	0.069199	-0.180197
L260T	0.313244	-0.0174311
L260V	1.02296	0.166452
L260W	0.48859	-0.02292
L260Y	-0.853648	0.106348
I261A	-0.0273457	-0.0885204
I261C	-0.43599	-0.12906
I261E	0.807317	-0.216208
I261F	-0.332469	-0.184399
I261G	0.448487	-0.351808
I261H	0.153715	-0.00354401
I261K	1.54451	-0.230496
I261L	0.289859	-0.150222
I261M	1.3355	0.25876
I261N	-0.252773	0.107863
I261P	-0.0777201	0.216403
I261Q	0.74872	-0.610182
I261R	-0.531131	-0.132977
I261S	-0.442421	0.175807
I261T	0.973269	0.275738
I261V	0.450458	0.095501
I261W	1.62445	0.353319
I261Y	0.262781	-0.262339
T262A	-0.0645948	-0.0103368
T262C	0.563449	-0.106838
T262D	-0.129781	0.500243
T262E	0.967583	-0.107995
T262F	0.664126	-0.203352
T262G	-0.320853	-0.306044
T262H	-0.133797	0.013754
T262K	-0.532699	0.395452
T262M	0.799353	-0.294
T262N	1.15244	-0.0363399
T262P	0.24823	-1.72451
T262Q	1.12616	0.102889
T262S	0.652036	0.0720477
T262V	0.0194631	0.624769
T262W	0.906935	-0.0253557
T262Y	0.226416	0.0864785
H263A	0.20431	0.335847
H263C	0.22515	-0.0258786
H263D	-1.33059	0.164557
H263E	0.553708	0.234741
H263F	-0.258267	-2.07034
H263G	-1.64099	-0.259136
H263I	0.679133	-0.0534465
H263K	0.42907	0.167669
H263L	-1.80067	-0.398316
H263M	0.578723	-0.137184
H263N	-0.234308	0.0940438
H263P	-0.339978	0.198584
H263Q	-2.08072	-0.0257469
H263R	0.29209	0.0641377
H263S	-0.492725	0.22536
H263T	1.4447	-0.227058
H263V	-0.826372	-0.173364
H263W	0.232794	-0.225941
H263Y	0.277629	0.259129
Q264A	0.591704	0.145634
Q264C	0.410671	-1.18081
Q264D	-0.4274	0.168638
Q264E	-0.248313	7.49218e-05
Q264F	0.0311187	0.279953
Q264G	0.27025	-0.917777
Q264H	0.405682	0.0722369
Q264I	0.283788	0.0937321
Q264K	0.265838	0.0485747
Q264L	-0.338217	-0.142815
Q264M	0.47837	0.215257
Q264N	0.709101	-0.165863
Q264P	-0.923219	0.00142059
Q264R	0.333196	-0.0576513
Q264S	0.955708	0.162649
Q264T	0.488312	-0.103233
Q264V	0.294838	-0.185446
Q264W	0.951504	-0.111762
Q264Y	0.957515	-0.370336
P265A	0.178692	0.0644249
P265C	0.114348	-0.0438051
P265D	-1.85983	-0.39939
P265E	-0.176008	-1.27013
P265F	0.982441	-0.126317
P265G	0.959954	-0.248297
P265H	0.673255	-0.0252934
P265I	-0.849732	0.249814
P265K	0.670714	0.232995
P265L	-0.748011	-0.336509
P265M	-2.05884	0.0462848
P265N	0.358115	-0.10292
P265Q	-1.57702	-0.532012
P265R	-0.480203	0.341006
P265S	-0.68475	0.398509
P265T	-0.879508	0.111834
P265V	-0.0537448	-0.175652
P265W	0.720752	0.109661
P265Y	-1.79376	0.392822
T266A	-1.30715	0.35016
T266C	0.791736	0.219613
T266D	0.0398655	0.148385
T266E	0.221069	0.220797
T266F	-0.373294	0.126142
T266G	0.93011	0.0405449
T266H	-1.07563	0.0690772
T266I	0.601153	0.117026
T266K	1.22695	-0.0420011
T266L	0.433117	0.0629476
T266M	0.290395	-0.112924
T266N	0.821721	0.186446
T266P	-0.449223	-0.50581
T266Q	-0.0327163	-0.0190831
T266R	-0.875321	-0.281448
T266S	-0.129507	-0.0326024
T266V	-0.100573	-0.1948
T266W	-1.38957	-0.00652601
T266Y	-0.661404	-0.22227
W267A	0.0783371	0.113865
W267C	-0.996281	-1.04001
W267D	0.24751	-0.335604
W267E	-1.59727	-0.10338
W267F	0.901839	0.40366
W267G	-0.814697	-0.26887
W267H	-0.616235	0.0900048
W267I	-2.26973	0.494665
W267K	-0.0954471	0.20334
W267L	0.480678	0.479723
W267M	-0.763278	-0.00276462
W267N	-1.9567	0.194074
W267P	-1.1889	0.0661086
W267Q	-0.712373	-0.0137912
W267R	-1.39521	0.430181
W267S	-0.00712316	0.0846667
W267T	-0.460568	0.273055
W267V	-0.819792	-0.741245
W267Y	-0.0766674	-0.0294495
D268A	-0.352158	0.123786
D268C	-0.0922101	0.0500498
D268E	-0.0424446	-0.161054
D268F	-0.249535	0.305809
D268G	0.614728	0.242039
D268H	0.243644	-0.0237351
D268I	-0.622825	-0.757481
D268K	0.740589	-0.260407
D268L	0.0923269	0.115223
D268M	-0.492231	-1.04271
D268N	-0.776279	-0.302754
D268P	0.311537	-0.0939992
D268R	0.0721484	0.17877
D268S	1.26303	-0.233032
D268T	-0.760662	0.0694805
D268V	-0.0632707	-0.176683
D268W	-0.285483	-1.29844
D268Y	-0.582425	-0.0897601
D269A	-0.283929	-0.177143
D269C	-0.81738	-0.525539
D269E	-0.10304	-0.159204
D269F	1.12404	0.105749
D269G	0.551603	0.172057
D269H	0.718782	-1.34751
D269I	0.424571	0.0558545
D269K	0.630501	0.0829371
D269L	0.476694	0.129064
D269M	0.0883969	0.378422
D269N	0.474661	-0.0533226
D269P	0.16495	0.320297
D269Q	-0.699785	-0.0316366
D269R	0.790111	0.287327
D269S	-1.13879	0.223186
D269T	-0.278225	0.234341
D269V	-1.13422	-0.249809
D269W	-0.354719	0.111376
D269Y	-1.82598	0.351549
C270A	-1.13278	-0.024057
C270D	-0.986672	0.34781
C270E	-0.337715	0.230967
C270F	0.440303	0.38257
C270G	-2.29166	0.349582
C270H	-1.66259	-1.49971
C270I	-0.153276	0.11511
C270K	-0.986879	-0.095697
C270L	-0.960179	-0.156007
C270M	-0.527227	-0.448849
C270N	-0.572172	0.0449445
C270P	-1.34577	0.0178242
C270Q	-0.892838	0.109466
C270R	-1.80473	-0.169062
C270S	-0.900668	0.241104
C270T	0.0689134	0.156236
C270V	0.472224	-0.0847583
C270W	0.131703	0.0891168
C270Y	-0.373312	-0.398617
Q271A	0.50399	0.112183
Q271C	-0.314114	-0.889744
Q271D	0.505482	0.0641406
Q271E	-0.646991	0.074227
Q271F	0.637404	0.229916
Q271G	-2.47888	-0.533943
Q271H	-0.269343	-1.32994
Q271I	-2.0446	0.0791233
Q271K	0.316636	-0.252797
Q271L	-1.08177	0.314021
Q271M	0.703739	0.0502166
Q271N	0.656987	0.060218
Q271P	-0.723274	0.149362
Q271R	-0.055789	0.143575
Q271S	0.135978	0.170845
Q271T	-0.894773	0.242907
Q271V	0.0323085	0.114817
Q271W	-0.872816	0.484323
Q271Y	-0.934667	-0.0518599
Q272A	-1.22807	0.322201
Q272C	-0.0304282	0.445212
Q272D	0.354569	-0.61579
Q272E	-0.108735	0.267577
Q272F	0.883572	-0.162721
Q272G	2.06555	-0.17504
Q272H	-1.76603	0.158263
Q272I	-1.14642	0.0689372
Q272K	-0.315955	0.100496
Q272L	-0.539025	-0.19673
Q272M	-0.145934	-0.000493893
Q272N	0.454857	0.140352
Q272P	1.41622	-0.594886
Q272R	0.575001	0.0408221
Q272S	-1.19682	0.101587
Q272T	0.744285	-0.0706892
Q272V	0.262719	-0.08056
Q272W	-0.0806614	0.138485
Q272Y	-2.55547	0.00785892
L273A	0.150727	0.366359
L273C	-0.336791	0.249703
L273D	-0.40008	0.318766
L273E	-1.44694	0.230007
L273F	0.204876	0.0811497
L273G	-1.3092	-0.943534
L273H	0.110164	-0.929143
L273I	0.990897	-0.160728
L273K	-1.16891	-0.119438
L273M	-1.28897	0.0850482
L273N	-0.424755	-0.127149
L273P	-0.730138	0.0579862
L273Q	-0.00386618	0.0868079
L273R	-0.513468	0.0981853
L273S	-0.905749	0.08413
L273T	-0.323058	0.153453
L273V	-0.0347251	-0.397759
L273W	-0.753554	-0.0542166
L273Y	-0.246803	0.0812439
L274A	0.206358	0.100893
L274C	-1.30752	0.458881
L274D	-0.59605	0.348828
L274E	-0.2116	-0.149304
L274F	0.637537	-0.155783
L274G	-0.517316	0.0246173
L274H	-0.913549	-0.650121
L274I	-0.786463	0.111889
L274K	-0.508376	0.306888
L274M	2.12251	0.0960457
L274N	0.037314	-0.254617
L274P	0.705743	-0.302477
L274Q	-0.163208	0.240185
L274R	-1.34773	-0.0385013
L274S	-0.703752	0.128281
L274T	-0.37619	0.245306
L274V	-0.0656474	0.346276
L274W	0.84835	0.0721125
L274Y	-0.0475723	-0.604967
G275A	-0.373959	-0.43915
G275C	0.208147	0.141256
G275D	-1.15372	0.240733
G275E	-0.094288	-0.0360493
G275F	-0.688843	0.173178
G275H	-1.31715	-0.141245
G275I	0.719308	-0.110042
G275K	-0.939727	0.148462
G275L	0.294593	0.0874142
G275M	-0.00658304	-0.306781
G275N	-0.204184	-0.384263
G275P	-0.557303	0.021217
G275Q	-0.147453	-1.82231
G275R	-0.670314	0.045062
G275S	-1.46535	-0.181531
G275T	-0.310137	0.0285137
G275V	-0.660632	0.19135
G275W	0.48419	-0.509964
G275Y	-0.898948	0.212608
T276A	-1.83685	0.198814
T276C	0.240487	-0.497817
T276D	0.106619	0.17199
T276E	0.424886	-0.338235
T276F	-0.298187	0.104366
T276G	-0.0342324	-0.0641508
T276H	0.0566865	0.30463
T276I	0.0790967	0.170596
T276L	-0.296581	-0.00729244
T276M	0.915163	-1.08315
T276N	-0.0281514	0.208462
T276P	0.108296	0.173582
T276Q	-0.0984719	0.317641
T276R	1.44683	0.270925
T276S	0.499688	-0.631506
T276V	1.16057	0.409574
T276W	-0.537571	-0.075356
T276Y	-0.175457	0.360012
L277A	-0.543293	0.303406
L277C	-0.513115	0.55889
L277D	-0.305099	0.0653626
L277E	-0.00280225	0.431271
L277F	0.153144	0.176404
L277G	-1.22161	0.00353761
L277H	-0.157819	0.214257
L277I	-0.326618	0.128081
L277K	-0.308021	-0.121958
L277M	-0.140778	-0.0670603
L277N	-1.4929	0.0906889
L277P	-0.63433	-0.0576857
L277Q	-0.950206	-0.140546
L277R	0.654052	0.26736
L277S	-0.139221	0.100578
L277T	-1.03052	0.00607112
L277V	0.0682582	0.460148
L277W	1.21335	-0.0875441
L277Y	-1.62508	-0.15317
L278A	-0.52551	0.228602
L278C	-0.921691	0.079045
L278D	-2.1008	-0.245552
L278E	0.813524	0.184877
L278F	0.603484	-0.0651426
L278G	-0.294472	-0.0782085
L278H	-1.36789	-0.164341
L278I	0.048525	-0.0460291
L278K	-0.911686	-0.307708
L278M	-0.237174	0.394857
L278N	-0.60466	0.309476
L278P	-0.646921	0.239159
L278Q	-1.81072	0.0698296
L278R	-1.89968	-0.156249
L278S	-0.75014	-0.526691
L278T	0.397338	0.0333644
L278V	0.0520824	0.268361
L278W	-0.2211	0.163571
L278Y	-1.27145	-0.432697
T279A	-0.673528	0.0366929
T279C	-0.0959438	0.240715
T279D	0.100715	-1.97348
T279E	0.469188	0.01235
T279F	-1.94661	0.167052
T279G	1.43526	0.240924
T279H	-0.000106823	0.342498
T279I	0.144406	-0.0718049
T279K	-0.873951	0.117907
T279L	0.304868	-0.0895212
T279M	-0.265524	0.259625
T279N	-0.48136	-0.824252
T279P	0.396158	0.181175
T279Q	-0.653107	-0.34073
T279R	0.109728	-0.0860153
T279S	0.138356	-0.359009
T279V	0.261793	0.0667464
T279W	-0.902316	-0.166419
T279Y	0.104219	-0.607924
G280A	0.265838	0.309348
G280C	0.439869	0.228296
G280D	0.893784	0.222165
G280E	-0.688369	-0.0245523
G280F	-0.108084	0.0614471
G280H	-1.0497	-1.79572
G280I	0.124474	0.220468
G280K	0.295834	0.353373
G280L	0.712028	-0.0925101
G280M	-0.334508	-0.0121796
G280N	0.124645	-0.317754
G280P	0.254871	0.366272
G280Q	-0.085271	0.153423
G280R	-0.0158722	0.114773
G280S	0.0447476	0.230045
G280T	-0.197015	-2.1159
G280V	-0.0995072	-0.124974
G280W	2.2659	-0.261418
G280Y	0.902803	-0.196397
E281A	0.113053	-0.174905
E281C	0.672605	0.393757
E281D	-0.287008	0.00250866
E281F	0.607468	-0.530546
E281G	-0.457343	-0.455298
E281H	0.232703	0.0774844
E281I	0.0237409	-0.138122
E281K	-0.0590744	-1.56376
E281L	-0.0740519	-0.140338
E281M	0.196485	-0.257711
E281N	1.15774	-0.956803
E281P	-1.18107	-0.00238262
E281Q	-0.965609	-0.159492
E281R	-0.46052	0.198399
E281S	-0.186667	0.268758
E281T	1.1435	0.198156
E281V	0.807671	0.111888
E281W	0.595373	-1.01782
E281Y	-1.14558	-0.000996321
E282A	-1.30212	-0.0682884
E282C	-0.667051	-0.0329022
E282D	-0.0891253	0.34034
E282F	0.386893	0.0202688
E282G	-0.91411	0.297436
E282H	1.14346	-0.00622643
E282I	-0.293134	0.257759
E282K	-0.73834	0.113269
E282L	-0.189625	0.199217
E282M	0.554469	0.301531
E282N	-0.606225	0.204023
E282P	-0.0885578	0.161115
E282Q	0.168439	0.308234
E282R	-0.349295	0.0542448
E282S	0.520637	-0.627021
E282T	-0.845455	0.255713
E282V	-0.8148	0.0465389
E282W	-0.707773	0.380078
E282Y	0.461713	0.126315
K283A	-2.29915	-0.155059
K283C	-0.614803	0.172405
K283D	-0.199498	0.330575
K283E	-0.883336	0.0920675
K283F	1.58804	0.145822
K283G	-0.334889	0.0802772
K283H	-0.318875	-0.113693
K283I	-1.00704	-0.0954249
K283L	-1.4335	-0.187035
K283M	-0.398035	-0.443451
K283N	-0.845159	-0.280485
K283P	-0.854896	0.246295
K283Q	-0.859348	0.309372
K283R	0.416834	-0.0173399
K283S	-1.07694	0.104432
K283T	0.335041	0.0899701
K283V	-0.55533	-0.317568
K283W	-1.29608	0.0892331
K283Y	-0.174421	0.123087
Q284A	0.373736	-0.00175676
Q284C	1.25399	-0.0524271
Q284D	-0.656643	0.140736
Q284E	0.765423	-0.160734
Q284F	0.2702	-0.586235
Q284G	-0.0233261	-0.416622
Q284H	-0.159768	0.0332083
Q284I	-0.844908	-0.151607
Q284K	-0.123838	-0.0921206
Q284L	-0.92878	-0.358251
Q284M	-0.305523	-0.0905019
Q284N	0.350622	-0.0437541
Q284P	-1.83266	0.240664
Q284R	0.387528	-0.0827474
Q284S	0.491964	0.183201
Q284T	1.08077	0.0254438
Q284V	0.134283	0.0805807
Q284W	-1.33885	-0.097355
Q284Y	-0.0746882	-0.0841095
R285A	0.178608	0.443337
R285C	0.525909	-0.118459
R285D	2.2814	-0.050098
R285E	-1.86327	0.144072
R285F	1.0339	-0.375361
R285G	-0.486628	0.430757
R285H	-0.581033	-0.173737
R285I	-0.320859	-0.189302
R285K	0.188075	-0.273701
R285L	-0.934073	-0.118404
R285M	-0.569798	0.257584
R285N	0.363171	0.2056
R285P	-0.312764	0.176746
R285Q	-0.718838	-0.0417842
R285S	0.20533	-0.0898315
R285T	-0.150024	0.206311
R285V	1.01824	0.390601
R285W	-0.319833	-0.228166
R285Y	1.54635	0.36012
V286A	-0.0464127	-0.709213
V286C	-2.08324	0.271476
V286D	-0.0405353	0.106589
V286E	0.449639	0.315767
V286F	-0.0462229	-0.0630218
V286G	-1.53426	0.279341
V286H	1.06185	-0.0212444
V286I	0.158503	0.0819692
V286K	-0.860569	0.35939
V286L	-0.595086	0.196917
V286M	1.47162	-0.584365
V286N	-0.237812	0.0825067
V286P	-0.873325	0.236261
V286Q	0.297879	0.222686
V286R	-0.55893	0.485162
V286S	-0.648611	-0.192519
V286T	-1.17017	0.0256339
V286W	-1.08105	0.169023
V286Y	0.110024	-0.190527
L287A	-0.276052	-0.311852
L287C	-0.669195	0.069508
L287D	-0.169276	0.0721642
L287E	-0.696687	0.197291
L287F	0.297468	-0.311681
L287G	-0.336351	-0.131447
L287H	-1.23824	0.0930116
L287I	-0.961829	0.25856
L287K	-1.90386	-1.3309
L287M	0.232721	-0.300964
L287N	-0.6852	0.162403
L287P	-0.638761	-0.0624551
L287Q	-1.50282	-1.12609
L287R	-0.507133	-0.492674
L287S	-1.04367	0.254613
L287T	0.467897	0.282226
L287V	-1.08139	0.0277189
L287W	0.182177	0.0552065
L287Y	-1.66525	0.516392
L288A	0.222802	0.732716
L288C	-0.294866	0.07652
L288D	1.12728	-0.443298
L288E	-0.183475	0.389067
L288F	-0.471626	-0.224043
L288G	0.103863	-0.169422
L288H	0.199808	0.202414
L288I	0.635096	-0.413249
L288K	1.13568	0.305237
L288M	-0.0309584	-0.573239
L288N	-0.586204	0.227778
L288P	-0.897053	-0.0214977
L288Q	0.411986	0.252409
L288R	-0.552423	-0.122002
L288S	0.290988	0.178692
L288T	-1.09326	0.129928
L288V	-0.266196	0.415594
L288W	-1.71093	-0.0679537
L288Y	0.257548	-0.413183
E289A	-0.149228	-0.301923
E289C	1.29323	0.163383
E289D	-0.326574	0.246009
E289F	0.532888	-0.114758
E289G	0.139228	-0.166009
E289H	-0.219434	0.236066
E289I	-0.973716	0.241894
E289K	0.360349	0.290029
E289L	-0.957032	-0.0158546
E289M	0.204643	0.266443
E289N	-0.196052	-0.249024
E289P	-0.0737068	-1.01508
E289Q	-0.241842	-0.506321
E289R	-1.68272	-0.0133061
E289S	-0.502372	0.170393
E289T	-0.0562883	0.287894
E289V	1.87919	-0.534022
E289W	-1.12158	-0.252364
E289Y	-0.736752	-0.201231
A290C	-0.57609	0.273805
A290D	-0.585023	0.197763
A290E	-0.871362	0.296334
A290F	-1.08209	0.0925053
A290G	0.560536	-0.0256154
A290H	0.412305	0.23198
A290I	-0.608151	-0.144629
A290K	0.297667	0.419261
A290L	-0.623365	0.02903
A290M	-0.213609	-0.31898
A290N	-0.523516	0.255049
A290P	-0.0213271	-0.549763
A290Q	-0.946015	0.121403
A290R	-0.761994	-1.01671
A290S	-0.981405	0.0838321
A290T	-1.01011	-0.0442968
A290V	-0.425776	0.36353
A290W	-1.09612	-0.0820809
A290Y	-0.0655656	-0.317684
R291A	-1.44981	0.424775
R291C	-0.271443	0.172711
R291D	-1.39818	0.463197
R291E	0.331593	-0.722073
R291G	-0.564356	-0.22136
R291H	-1.84436	-0.116529
R291I	-0.348844	-0.419987
R291K	0.646592	-0.0230612
R291L	-0.342766	0.477174
R291M	-1.05923	0.0404553
R291N	0.301184	0.119313
R291P	-0.729518	0.22578
R291S	0.376959	-0.162234
R291T	0.139743	0.0872261
R291V	-1.19846	-0.314928
R291W	0.326298	0.214364
R291Y	-0.859305	0.0186245
K292A	0.564317	0.1012
K292C	0.640107	-0.1497
K292D	-0.729556	-0.205374
K292E	-0.0975534	-0.119942
K292F	-0.542456	0.0871275
K292G	1.41156	0.384437
K292H	-1.12729	0.175258
K292I	-0.411836	-0.0538784
K292L	1.75164	-0.66278
K292M	0.383456	0.00832584
K292N	-1.03149	0.217502
K292P	-0.0929042	-0.620166
K292Q	-1.15908	0.12974
K292R	-0.143162	-0.509655
K292S	-1.02363	0.0986314
K292T	-0.159354	-0.0947485
K292V	-0.535889	-0.103559
K292W	0.151332	0.210972
K292Y	-0.331295	-0.0607177
A293C	-0.616675	-0.0146543
A293D	0.176816	-0.804663
A293E	-0.283772	0.202188
A293F	-0.693161	0.281648
A293G	-1.28237	0.498128
A293H	1.26981	-0.115005
A293I	-0.271205	0.0996739
A293K	-0.310907	-0.680319
A293L	0.793056	-0.175897
A293M	-0.772087	-0.483743
A293N	-0.601117	0.147014
A293P	-0.521977	0.188427
A293Q	-1.01055	0.0226143
A293R	-0.660995	0.378391
A293S	1.29451	-0.60283
A293T	-0.459615	0.388248
A293V	-0.650617	-0.319538
A293W	-0.39537	-2.14834
A293Y	1.91202	0.0869863
V294A	-0.361742	0.194661
V294C	0.420228	0.0375438
V294D	0.3563	0.40725
V294E	0.971631	0.0522555
V294F	0.404679	0.128595
V294G	-0.291858	0.0383305
V294H	-0.0350077	0.341931
V294I	0.204121	-0.292377
V294K	-0.213718	0.374114
V294L	-0.524747	0.256812
V294M	-1.15655	0.343837
V294N	0.0857669	-1.13786
V294P	-1.68911	0.141516
V294Q	0.757977	-0.143524
V294R	-0.351265	-0.347672
V294S	-0.576763	-0.0747762
V294T	-0.141816	0.0491641
V294W	0.852397	0.178394
V294Y	-2.49191	-0.0268011
R295A	-0.289591	0.0216299
R295C	0.353374	0.0230122
R295D	-0.332902	-0.17244
R295E	-0.0233979	-1.21237
R295F	-0.127018	0.120266
R295G	-0.672071	-0.0552429
R295H	-0.0251839	0.217811
R295I	1.45771	0.0656658
R295K	-0.223159	-2.09551
R295L	-2.15679	0.462893
R295M	0.805486	-0.177148
R295N	-0.99539	-0.175046
R295P	0.90702	0.120226
R295Q	-0.622548	-0.379226
R295S	0.198929	-0.526864
R295T	-0.748288	0.214688
R295V	-0.283571	0.00207117
R295W	0.635396	0.099784
R295Y	-1.29406	-0.112953
G296A	-0.953623	0.129554
G296C	-0.183713	0.112637
G296D	0.647679	-0.444007
G296E	-0.0434333	0.286758
G296F	-0.445554	0.330614
G296H	-0.957811	-0.00471071
G296I	-0.616402	-0.279908
G296K	-0.242774	-0.0837551
G296L	-1.13177	0.203378
G296M	-2.4456	0.200667
G296N	-0.501643	-0.000291708
G296P	0.369587	0.6133
G296Q	-0.00624947	-0.324027
G296R	-1.05756	-0.417149
G296S	0.147165	0.0273975
G296T	-2.26364	-0.119037
G296V	0.518541	0.231042
G296W	0.0726222	0.335049
G296Y	-0.651921	0.0243482
D297A	1.52262	0.0418735
D297C	-1.37302	0.084744
D297E	0.661017	-0.269523
D297F	0.14261	0.235615
D297G	-0.0590552	0.129589
D297H	-0.367967	0.39106
D297I	0.144954	0.111595
D297K	0.452229	0.211316
D297L	-0.320852	0.26861
D297M	0.643393	0.068077
D297N	2.15953	-0.326883
D297P	1.05222	0.27203
D297Q	0.057272	-0.0440038
D297R	0.0756039	-0.0970351
D297S	-0.252844	0.269628
D297T	0.190121	-0.0722896
D297V	-0.852728	-0.444846
D297W	0.886631	0.0320669
D297Y	0.564575	-0.27801
D298A	0.460692	0.152417
D298C	0.400379	0.357129
D298E	-0.114938	-0.000263095
D298F	-0.512344	-0.0557903
D298G	-0.159384	-0.121245
D298H	-0.911374	-0.572799
D298I	0.365839	-0.0249195
D298K	0.461668	0.106876
D298L	-0.379598	0.214098
D298M	0.570581	0.194559
D298N	0.503684	-0.0712995
D298P	0.316562	0.143596
D298Q	-0.235734	0.156479
D298R	-0.148129	-0.247854
D298S	-1.03201	0.356597
D298T	0.218445	-0.289466
D298V	-0.673545	0.0901875
D298W	0.110736	-0.0196246
D298Y	1.46546	-0.559054
G299A	-0.0790965	0.0707002
G299C	-1.06998	0.360256
G299D	0.104845	-0.0298762
G299E	-0.930614	-0.117422
G299F	0.144247	0.202034
G299H	-0.670044	0.263835
G299I	-0.983116	-0.110662
G299K	-0.331098	-0.17929
G299L	-1.63768	-0.152384
G299M	0.563161	0.0604908
G299N	-0.434607	0.0992899
G299P	-0.100502	-0.153055
G299Q	-0.208786	0.0145673
G299R	0.539575	-0.0215551
G299S	0.404501	-0.259875
G299T	0.335542	0.17886
G299V	-0.62283	-0.0480482
G299W	-0.611619	0.109513
G299Y	0.769342	-0.311667
R300A	-1.34914	-0.0827376
R300C	-0.498411	-0.560324
R300D	-0.254552	-0.267922
R300E	-1.14151	-0.0515107
R300F	-0.370808	-0.471745
R300G	-0.527897	-0.113177
R300H	-0.321086	0.303153
R300I	-0.564713	0.0288201
R300K	1.57746	0.156083
R300L	0.393823	0.0603905
R300M	-0.805712	-0.040296
R300N	-1.16796	0.107871
R300P	-0.84175	-0.290331
R300Q	-0.21429	0.394134
R300S	-0.69815	0.336769
R300T	-0.922896	-0.130047
R300V	0.420028	0.261485
R300W	0.0747999	-0.0710393
R300Y	-0.8532	-1.30297
P301A	0.805547	0.0709016
P301C	-0.58189	0.161279
P301D	0.0167883	0.536265
P301E	0.99786	-0.436072
P301F	-0.0117544	0.304971
P301G	-0.318932	0.376486
P301H	-1.28328	-0.323692
P301I	-0.989406	0.219736
P301K	-0.230662	-0.460208
P301L	0.639552	0.0192422
P301M	-0.844911	-0.274032
P301N	-1.26823	0.0655517
P301Q	0.38181	-0.0588933
P301R	-0.562505	0.245678
P301S	0.842491	0.180633
P301T	-1.16194	0.0996573
P301V	-0.447905	-0.294091
P301W	-0.524465	0.272242
P301Y	-2.21761	0.664561
T302A	-0.676042	0.117336
T302C	0.521777	-0.162421
T302D	-1.11214	-0.0289881
T302E	0.20808	0.0867304
T302F	-1.85294	0.136644
T302G	0.249495	0.307286
T302H	-0.787233	0.0471548
T302I	0.495866	-0.202065
T302K	0.440744	-1.49819
T302L	0.399532	0.261588
T302M	0.725197	0.25402
T302N	-0.190614	-0.0139007
T302P	0.399227	-0.0930449
T302Q	-2.63695	-0.338614
T302R	0.243973	-0.346934
T302S	0.342919	-0.629853
T302V	0.37996	-0.0829167
T302W	0.327213	0.392922
T302Y	0.346635	0.413561
Q303A	-0.473778	-0.117982
Q303C	-0.655701	-0.691013
Q303D	-1.31672	0.0355046
Q303E	-0.266006	-0.23171
Q303F	-1.05529	0.102164
Q303G	0.0365221	-1.62207
Q303H	1.2246	0.0505394
Q303I	0.617546	0.0206605
Q303K	0.328871	0.10211
Q303L	-0.0852969	-0.168006
Q303M	-0.461139	-0.00831494
Q303N	-3.05593	-0.239855
Q303P	-0.987769	-0.388961
Q303R	-0.0673656	0.0587527
Q303S	0.690626	0.0183372
Q303T	-1.60217	0.261
Q303V	0.131394	-0.0648936
Q303W	-0.789994	-0.232778
Q303Y	-0.514735	0.0841377
L304A	-0.73047	-0.203152
L304C	0.0673536	0.407851
L304D	-0.938401	-0.0764974
L304E	0.46526	0.197177
L304F	-0.581838	-0.0638506
L304G	-0.653379	-0.0400927
L304H	-0.326672	0.376355
L304I	-0.891466	0.0243657
L304K	-1.05704	0.0370695
L304M	0.701839	0.344529
L304N	0.88376	0.0267806
L304P	0.00510169	-0.626876
L304Q	-0.0989562	0.303634
L304R	-0.957376	0.333114
L304S	-0.20949	0.0286209
L304T	-0.241867	-0.264881
L304V	-0.240843	-0.201318
L304W	0.457247	-1.50977
L304Y	-0.586745	0.0930683
P305A	-0.031994	0.336518
P305C	-0.667657	0.0843443
P305D	-0.51883	-0.136657
P305E	-0.416655	-0.0536956
P305F	-0.996189	-0.414017
P305G	1.00851	-0.0551677
P305H	-1.4923	-1.61244
P305I	-0.552761	0.0252405
P305K	-0.436738	-2.34972
P305L	0.145779	0.174213
P305M	1.46622	0.0577617
P305N	-0.955882	-1.86139
P305Q	-0.935863	0.381216
P305R	1.75102	-0.301714
P305S	-0.0925773	-0.0435812
P305T	-0.557592	-0.13104
P305V	0.0982822	0.220923
P305W	0.00846838	0.182895
P305Y	-0.53654	0.0108934
N306A	-1.07252	0.0413382
N306C	-1.62645	-0.153628
N306D	-0.588809	-0.222064
N306E	0.56456	-0.123037
N306F	-0.317724	0.211491
N306G	0.253521	-0.0199617
N306H	-1.30459	0.139125
N306I	-0.617406	-0.0210226
N306K	-0.0664168	0.0768276
N306L	-1.95117	0.0436628
N306M	-0.419402	-0.308029
N306P	0.661886	-0.41356
N306Q	-0.0187518	-0.562381
N306R	0.357633	-0.0894998
N306S	-0.824474	0.378711
N306T	0.00519534	-0.723453
N306V	0.247011	0.267182
N306W	-1.00344	0.186474
N306Y	0.575802	-0.309113
E307A	1.70948	-0.0283254
E307C	0.443086	-0.708382
E307D	0.517129	0.0729044
E307F	0.411369	0.245435
E307G	0.0731634	0.281623
E307H	0.73776	0.0510322
E307I	0.35991	0.118065
E307K	0.300354	0.0856896
E307L	0.305646	0.191949
E307M	-1.68391	0.144635
E307N	0.967043	-0.0904074
E307P	0.537993	0.370346
E307Q	0.950527	0.0786245
E307R	-0.960337	-0.922462
E307S	0.696506	-0.833255
E307T	0.537185	0.0948222
E307V	0.118909	-0.206634
E307W	0.10878	0.0151268
E307Y	3.1559	-0.154951
V308A	-0.0518822	0.120524
V308C	0.612742	-1.37513
V308D	0.119288	-0.146882
V308F	-1.20122	-1.1532
V308G	-1.69891	-0.103505
V308H	-0.437509	-0.0363759
V308I	0.737775	0.261956
V308K	-0.623982	-0.200926
V308L	0.126864	0.0361675
V308M	-0.051929	0.137169
V308N	-1.00829	0.199772
V308P	-0.297042	-0.185309
V308Q	-0.395107	0.497573
V308R	1.36541	-0.091693
V308S	0.0673231	0.276844
V308T	0.243744	0.245658
V308W	-0.16489	-0.287184
V308Y	-0.584452	0.207152
D309A	0.308263	-0.56538
D309C	-0.242428	-1.00907
D309E	-0.372883	0.157584
D309F	-0.904155	0.199235
D309G	0.989109	-0.375524
D309H	-1.29254	-0.505793
D309I	-0.28293	-0.0779283
D309K	-0.241461	0.0219901
D309L	-0.0479928	-0.213712
D309M	-0.958248	-0.157253
D309N	-0.356174	0.0365259
D309P	-0.354391	-0.318324
D309Q	-0.607421	-0.111124
D309R	-0.276424	-0.39035
D309S	-0.100856	-0.100744
D309T	0.00238781	0.0787721
D309V	-0.258003	-0.0908373
D309W	0.0871681	-0.404606
D309Y	-0.37513	-0.182021
A310C	-0.148985	-0.705006
A310D	-2.79071	-0.385013
A310E	-1.38108	-0.0666475
A310F	-1.12181	-0.167518
A310G	-2.76044	0.198401
A310H	-0.599697	-1.63829
A310I	-0.0239804	-0.0333619
A310K	0.281423	-0.353483
A310L	-0.727919	0.211201
A310M	-0.734117	0.0994506
A310N	-0.499168	0.269098
A310P	0.68324	0.0687247
A310Q	-1.68835	-0.134157
A310R	2.57768	0.341912
A310S	0.653203	0.168981
A310T	0.0353264	0.0478605
A310V	0.890531	0.244002
A310W	-0.577225	0.188916
A310Y	-0.192037	-0.11126
A311C	0.512073	-0.230044
A311D	-0.588977	-0.299674
A311E	0.744962	-0.0759454
A311F	0.750478	-0.038218
A311G	-0.285101	-0.247757
A311H	-0.422016	-0.53083
A311I	0.361283	-0.677021
A311K	0.582665	0.17059
A311L	-0.0791578	-0.445966
A311M	0.738246	-0.115509
A311N	0.61802	-0.0379058
A311P	-0.101066	0.226057
A311Q	0.0540257	-0.110737
A311R	-0.00410876	0.210956
A311S	0.399602	0.0786968
A311T	0.403225	-0.281835
A311V	-0.749934	-0.399023
A311W	-0.0350672	-0.466378
A311Y	0.374627	0.00505035
F312A	-0.99774	0.165466
F312C	0.338769	-0.259309
F312D	-1.47383	-0.266126
F312E	-0.199905	0.294081
F312G	-0.146732	0.277257
F312I	0.0915843	0.0723456
F312K	0.231407	0.136989
F312L	0.0658733	-0.140905
F312M	0.169079	0.100693
F312N	-0.255571	-0.0587297
F312P	-0.756756	-0.295299
F312Q	-0.888686	-1.6014
F312R	-0.501719	0.325364
F312S	0.121906	0.292124
F312T	-1.66267	0.160607
F312V	-0.623337	0.120167
F312W	-1.3646	0.229332
F312Y	-0.373484	0.424385
E413A	-0.26074	-0.856958
E413C	-0.560712	0.0501972
E413D	0.0947135	0.183797
E413F	0.00980239	-0.391757
E413G	-0.614312	0.407783
E413H	-0.696119	0.110379
E413I	-0.750326	-0.0549532
E413K	-1.85503	0.000995316
E413L	-1.66888	-0.0879888
E413M	-0.304281	-0.0958606
E413N	-2.48949	0.142489
E413P	-1.02816	0.235475
E413Q	0.364565	-0.703413
E413R	-1.8127	0.211941
E413S	-0.807324	-0.714721
E413T	-0.0764476	-0.166046
E413V	-0.388834	-0.177927
E413W	0.651128	-0.331367
E413Y	-0.603283	-0.307145
D414A	1.08993	0.394414
D414C	0.107303	0.316664
D414E	-0.933953	-0.297735
D414F	-1.64612	0.142348
D414G	0.0230524	-0.317275
D414H	-1.68576	0.15039
D414I	-0.780447	0.0363927
D414K	-1.43663	-0.0483592
D414L	-1.62514	0.0782573
D414M	-0.9279	0.16901
D414N	-0.82442	0.206472
D414P	-0.000648571	0.0666793
D414Q	-0.875705	0.633895
D414R	0.316366	-1.63288
D414S	-0.553578	0.171475
D414T	-1.04041	0.194216
D414V	0.2341	0.195786
D414W	-0.877092	0.202558
D414Y	-0.0345396	-0.0395674
L415A	-1.54759	0.391294
L415C	-1.13447	0.0569096
L415D	-1.18833	0.172495
L415E	0.80231	0.0655173
L415F	-0.155392	-0.233337
L415G	-2.22247	0.375268
L415H	0.387873	-0.0715962
L415I	-0.131848	-0.3299
L415K	-1.12592	0.341125
L415M	-1.13957	0.435128
L415N	0.738877	0.502565
L415P	-0.469441	-2.58022
L415Q	0.102922	0.244673
L415R	0.334703	-0.100577
L415S	-0.72422	-0.354605
L415T	-1.38696	0.0472303
L415V	-1.8936	0.0885047
L415W	-1.50778	0.593529
L415Y	-1.38022	-0.265609
K416A	-0.889246	0.0566637
K416C	-1.02441	0.440599
K416D	-1.51859	-0.585522
K416E	-0.135213	-0.431392
K416F	-1.79927	0.0880404
K416G	-1.83609	0.631952
K416H	0.347927	-0.109648
K416I	0.990292	0.240372
K416L	-2.01959	0.0557225
K416M	-0.691073	-0.103205
K416N	-0.687251	-0.545512
K416P	1.03202	0.417911
K416Q	-0.54507	-0.263793
K416R	-0.217509	0.156135
K416S	-1.18307	0.0467269
K416T	-0.284093	0.118357
K416V	-0.370758	-0.0383307
K416W	0.495878	-0.0465894
K416Y	-0.968916	-0.0455504
N417A	0.341159	0.243367
N417C	-2.50938	0.0138076
N417D	-1.52345	0.190124
N417E	-0.947961	-0.80738
N417F	0.710226	-0.439734
N417G	-2.0636	-0.938883
N417H	-0.655211	0.190948
N417I	-1.01528	-0.0798747
N417K	-1.21148	-0.0378203
N417L	0.218236	0.206008
N417M	-0.113227	0.210529
N417P	-1.53289	0.292785
N417Q	0.27594	0.0161445
N417R	-1.22777	-0.317587
N417S	0.0597983	-0.339352
N417T	-0.0515163	0.0584936
N417V	1.42933	-0.221689
N417W	-1.64824	0.27344
N417Y	0.633595	0.0286606
K418A	0.939419	-0.0444796
K418C	-0.63682	0.306693
K418D	-0.0174634	0.230134
K418E	-0.108193	0.0872935
K418F	-0.455157	0.326478
K418G	-0.16584	0.364477
K418H	0.0985921	0.147781
K418I	0.582801	-0.454638
K418L	0.192236	-0.0482022
K418M	-0.366435	0.125398
K418N	-0.0998764	0.148582
K418P	-0.836358	-0.169081
K418Q	-0.955286	-0.172936
K418R	-0.852549	0.152433
K418S	-0.289506	0.257541
K418T	-0.341522	0.32382
K418V	0.148986	-0.483101
K418W	-0.33339	-0.115778
K418Y	1.62231	-0.0292265
T419A	0.087983	-0.0498738
T419C	-2.0816	0.0627436
T419D	0.144418	0.0115846
T419F	-0.419153	0.254982
T419G	-1.7533	0.253932
T419H	-0.240089	0.220435
T419I	-1.69787	0.358347
T419K	-1.36246	-0.474382
T419L	0.21363	-0.043998
T419M	-2.11451	0.113729
T419N	0.266527	-0.907634
T419P	-0.151236	-0.0666048
T419Q	0.324266	-0.0263538
T419R	-0.464054	0.077956
T419S	0.0457895	-0.15689
T419V	-0.882369	-0.034301
T419W	-0.569973	-0.514117
T419Y	-0.632753	0.173918
L420A	-1.42841	-0.247041
L420C	0.433315	-0.0140689
L420D	-0.836224	-0.0725676
L420E	1.09621	-0.135613
L420F	-0.89811	0.251229
L420G	-1.11396	-0.33029
L420H	-0.106741	0.0871378
L420I	-0.363324	-0.256171
L420K	-0.246333	0.297651
L420M	-0.835875	0.142484
L420N	-0.945608	0.118194
L420P	-0.619234	-0.0863975
L420Q	-1.66425	0.292076
L420R	-2.33951	0.0930576
L420S	-0.762651	0.23745
L420T	-1.95096	-0.99432
L420V	0.112899	0.157757
L420W	-0.461522	0.388653
L420Y	-0.394446	0.0758602
G421A	0.684473	0.173699
G421C	-0.0516012	-0.0800488
G421D	1.06965	0.142706
G421E	-2.31914	0.0465721
G421F	0.0802178	0.173207
G421H	-1.54326	-0.372881
G421I	0.66528	0.0252475
G421K	-1.29135	0.0786812
G421L	-0.843103	0.195839
G421M	-1.05915	0.174246
G421N	-0.358349	-0.153409
G421P	-1.17324	-0.0647239
G421Q	-0.733575	0.0762613
G421R	0.330281	-0.0116215
G421S	0.159144	0.130838
G421T	-1.29527	-0.31129
G421V	-1.13177	-0.279701
G421W	-0.256449	0.249003
G421Y	-0.83623	-1.19732
D422A	-0.839235	-0.20261
D422C	0.387994	-0.204165
D422E	-0.0451114	0.363226
D422F	-1.41329	0.152405
D422G	-0.780099	0.401771
D422H	0.175479	-0.301096
D422I	0.138231	0.295529
D422K	-1.8022	0.29865
D422L	-1.29232	0.251094
D422M	-1.36412	0.12762
D422N	-1.12627	0.263909
D422P	-1.82999	-0.127491
D422Q	1.08154	-0.130341
D422R	-1.61436	0.194329
[truncated: 1,658 more rows]

## Sheet: Supplementary Table 4
eVLP construct	Protein sequence
MMLV gag-pro-pol (v4)	MGQTVTTPLSLTLGHWKDVERIAHNQSVDVKKRRWVTFCSAEWPTFNVGWPRDGTFNRDLITQVKIKVFSPGPHGHPDQVPYIVTWEALAFDPPPWVKPFVHPKPPPPLPPSAPSLPLEPPRSTPPRSSLYPALTPSLGAKPKPQVLSDSGGPLIDLLTEDPPPYRDPRPPPSDRDGNGGEATPAGEAPDPSPMASRLRGRREPPVADSTTSQAFPLRAGGNGQLQYWPFSSSDLYNWKNNNPSFSEDPGKLTALIESVLITHQPTWDDCQQLLGTLLTGEEKQRVLLEARKAVRGDDGRPTQLPNEVDAAFPLERPDWDYTTQAGRNHLVHYRQLLLAGLQNAGRSPTNLAKVKGITQGPNESPSAFLERLKEAYRRYTPYDPEDPGQETNVSMSFIW…
gag–ABE (v4)	MGQTVTTPLSLTLGHWKDVERIAHNQSVDVKKRRWVTFCSAEWPTFNVGWPRDGTFNRDLITQVKIKVFSPGPHGHPDQVPYIVTWEALAFDPPPWVKPFVHPKPPPPLPPSAPSLPLEPPRSTPPRSSLYPALTPSLGAKPKPQVLSDSGGPLIDLLTEDPPPYRDPRPPPSDRDGNGGEATPAGEAPDPSPMASRLRGRREPPVADSTTSQAFPLRAGGNGQLQYWPFSSSDLYNWKNNNPSFSEDPGKLTALIESVLITHQPTWDDCQQLLGTLLTGEEKQRVLLEARKAVRGDDGRPTQLPNEVDAAFPLERPDWDYTTQAGRNHLVHYRQLLLAGLQNAGRSPTNLAKVKGITQGPNESPSAFLERLKEAYRRYTPYDPEDPGQETNVSMSFIW…
gag(Q226P)-pro-pol (v5)	MGQTVTTPLSLTLGHWKDVERIAHNQSVDVKKRRWVTFCSAEWPTFNVGWPRDGTFNRDLITQVKIKVFSPGPHGHPDQVPYIVTWEALAFDPPPWVKPFVHPKPPPPLPPSAPSLPLEPPRSTPPRSSLYPALTPSLGAKPKPQVLSDSGGPLIDLLTEDPPPYRDPRPPPSDRDGNGGEATPAGEAPDPSPMASRLRGRREPPVADSTTSQAFPLRAGGNGQLPYWPFSSSDLYNWKNNNPSFSEDPGKLTALIESVLITHQPTWDDCQQLLGTLLTGEEKQRVLLEARKAVRGDDGRPTQLPNEVDAAFPLERPDWDYTTQAGRNHLVHYRQLLLAGLQNAGRSPTNLAKVKGITQGPNESPSAFLERLKEAYRRYTPYDPEDPGQETNVSMSFIW…
gag(C507V)–ABE (v5)	MGQTVTTPLSLTLGHWKDVERIAHNQSVDVKKRRWVTFCSAEWPTFNVGWPRDGTFNRDLITQVKIKVFSPGPHGHPDQVPYIVTWEALAFDPPPWVKPFVHPKPPPPLPPSAPSLPLEPPRSTPPRSSLYPALTPSLGAKPKPQVLSDSGGPLIDLLTEDPPPYRDPRPPPSDRDGNGGEATPAGEAPDPSPMASRLRGRREPPVADSTTSQAFPLRAGGNGQLQYWPFSSSDLYNWKNNNPSFSEDPGKLTALIESVLITHQPTWDDCQQLLGTLLTGEEKQRVLLEARKAVRGDDGRPTQLPNEVDAAFPLERPDWDYTTQAGRNHLVHYRQLLLAGLQNAGRSPTNLAKVKGITQGPNESPSAFLERLKEAYRRYTPYDPEDPGQETNVSMSFIW…
gag(C507V)–Cas9 (v5)	MGQTVTTPLSLTLGHWKDVERIAHNQSVDVKKRRWVTFCSAEWPTFNVGWPRDGTFNRDLITQVKIKVFSPGPHGHPDQVPYIVTWEALAFDPPPWVKPFVHPKPPPPLPPSAPSLPLEPPRSTPPRSSLYPALTPSLGAKPKPQVLSDSGGPLIDLLTEDPPPYRDPRPPPSDRDGNGGEATPAGEAPDPSPMASRLRGRREPPVADSTTSQAFPLRAGGNGQLQYWPFSSSDLYNWKNNNPSFSEDPGKLTALIESVLITHQPTWDDCQQLLGTLLTGEEKQRVLLEARKAVRGDDGRPTQLPNEVDAAFPLERPDWDYTTQAGRNHLVHYRQLLLAGLQNAGRSPTNLAKVKGITQGPNESPSAFLERLKEAYRRYTPYDPEDPGQETNVSMSFIW…
gag-MCP-pol (v3 PE)	MGQTVTTPLSLTLGHWKDVERIAHNQSVDVKKRRWVTFCSAEWPTFNVGWPRDGTFNRDLITQVKIKVFSPGPHGHPDQVPYIVTWEALAFDPPPWVKPFVHPKPPPPLPPSAPSLPLEPPRSTPPRSSLYPALTPSLGAKPKPQVLSDSGGPLIDLLTEDPPPYRDPRPPPSDRDGNGGEATPAGEAPDPSPMASRLRGRREPPVADSTTSQAFPLRAGGNGQLQYWPFSSSDLYNWKNNNPSFSEDPGKLTALIESVLITHQPTWDDCQQLLGTLLTGEEKQRVLLEARKAVRGDDGRPTQLPNEVDAAFPLERPDWDYTTQAGRNHLVHYRQLLLAGLQNAGRSPTNLAKVKGITQGPNESPSAFLERLKEAYRRYTPYDPEDPGQETNVSMSFIW…
gag–PE (v3 PE)	MGQTVTTPLSLTLGHWKDVERIAHNQSVDVKKRRWVTFCSAEWPTFNVGWPRDGTFNRDLITQVKIKVFSPGPHGHPDQVPYIVTWEALAFDPPPWVKPFVHPKPPPPLPPSAPSLPLEPPRSTPPRSSLYPALTPSLGAKPKPQVLSDSGGPLIDLLTEDPPPYRDPRPPPSDRDGNGGEATPAGEAPDPSPMASRLRGRREPPVADSTSGGSLQLPPLERLTLGSLQLPPLERLTLGSLQLPPLERLTLSGGSTSQAFPLRAGGNGQLQYWPFSSSDLYNWKNNNPSFSEDPGKLTALIESVLITHQPTWDDCQQLLGTLLTGEEKQRVLLEARKAVRGDDGRPTQLPNEVDAAFPLERPDWDYTTQAGRNHLVHYRQLLLAGLQNAGRSPTNLAKV…
gag(Q226P)–MCP–pol (v3 PE + Q226P)	MGQTVTTPLSLTLGHWKDVERIAHNQSVDVKKRRWVTFCSAEWPTFNVGWPRDGTFNRDLITQVKIKVFSPGPHGHPDQVPYIVTWEALAFDPPPWVKPFVHPKPPPPLPPSAPSLPLEPPRSTPPRSSLYPALTPSLGAKPKPQVLSDSGGPLIDLLTEDPPPYRDPRPPPSDRDGNGGEATPAGEAPDPSPMASRLRGRREPPVADSTTSQAFPLRAGGNGQLPYWPFSSSDLYNWKNNNPSFSEDPGKLTALIESVLITHQPTWDDCQQLLGTLLTGEEKQRVLLEARKAVRGDDGRPTQLPNEVDAAFPLERPDWDYTTQAGRNHLVHYRQLLLAGLQNAGRSPTNLAKVKGITQGPNESPSAFLERLKEAYRRYTPYDPEDPGQETNVSMSFIW…
gag–COM–pol (v3b PE)	MGQTVTTPLSLTLGHWKDVERIAHNQSVDVKKRRWVTFCSAEWPTFNVGWPRDGTFNRDLITQVKIKVFSPGPHGHPDQVPYIVTWEALAFDPPPWVKPFVHPKPPPPLPPSAPSLPLEPPRSTPPRSSLYPALTPSLGAKPKPQVLSDSGGPLIDLLTEDPPPYRDPRPPPSDRDGNGGEATPAGEAPDPSPMASRLRGRREPPVADSTTSQAFPLRAGGNGQLPYWPFSSSDLYNWKNNNPSFSEDPGKLTALIESVLITHQPTWDDCQQLLGTLLTGEEKQRVLLEARKAVRGDDGRPTQLPNEVDAAFPLERPDWDYTTQAGRNHLVHYRQLLLAGLQNAGRSPTNLAKVKGITQGPNESPSAFLERLKEAYRRYTPYDPEDPGQETNVSMSFIW…
gag–P3-pol (v3b PE)	MGQTVTTPLSLTLGHWKDVERIAHNQSVDVKKRRWVTFCSAEWPTFNVGWPRDGTFNRDLITQVKIKVFSPGPHGHPDQVPYIVTWEALAFDPPPWVKPFVHPKPPPPLPPSAPSLPLEPPRSTPPRSSLYPALTPSLGAKPKPQVLSDSGGPLIDLLTEDPPPYRDPRPPPSDRDGNGGEATPAGEAPDPSPMASRLRGRREPPVADSTTSQAFPLRAGGNGQLQYWPFSSSDLYNWKNNNPSFSEDPGKLTALIESVLITHQPTWDDCQQLLGTLLTGEEKQRVLLEARKAVRGDDGRPTQLPNEVDAAFPLERPDWDYTTQAGRNHLVHYRQLLLAGLQNAGRSPTNLAKVKGITQGPNESPSAFLERLKEAYRRYTPYDPEDPGQETNVSMSFIW…
P4–PE (v3b PE)	MSPEDKIAQLKQKIQALKQENQQLEEENAALEYGSGGSSGGSLQLPPLERLTLGSLQLPPLERLTLGSLQLPPLERLTLSGGSTSTLLMENSSGGSDYKDDDDKKRTADGSEFESPKKKRKVDKKYSIGLDIGTNSVGWAVITDEYKVPSKKFKVLGNTDRHSIKKNLIGALLFDSGETAEATRLKRTARRRYTRRKNRICYLQEIFSNEMAKVDDSFFHRLEESFLVEEDKKHERHPIFGNIVDEVAYHEKYPTIYHLRKKLVDSTDKADLRLIYLALAHMIKFRGHFLIEGDLNPDNSDVDKLFIQLVQTYNQLFEENPINASGVDAKAILSARLSKSRKLENLIAQLPGEKKNGLFGNLIALSLGLTPNFKSNFDLAEDAKLQLSKDTYDDDLDNL…
gag(Q226P)–COM–pol (v3b PE + Q226P)	MGQTVTTPLSLTLGHWKDVERIAHNQSVDVKKRRWVTFCSAEWPTFNVGWPRDGTFNRDLITQVKIKVFSPGPHGHPDQVPYIVTWEALAFDPPPWVKPFVHPKPPPPLPPSAPSLPLEPPRSTPPRSSLYPALTPSLGAKPKPQVLSDSGGPLIDLLTEDPPPYRDPRPPPSDRDGNGGEATPAGEAPDPSPMASRLRGRREPPVADSTTSQAFPLRAGGNGQLPYWPFSSSDLYNWKNNNPSFSEDPGKLTALIESVLITHQPTWDDCQQLLGTLLTGEEKQRVLLEARKAVRGDDGRPTQLPNEVDAAFPLERPDWDYTTQAGRNHLVHYRQLLLAGLQNAGRSPTNLAKVKGITQGPNESPSAFLERLKEAYRRYTPYDPEDPGQETNVSMSFIW…
gag(Q226P)–P3-pol (v3b PE + Q226P)	MGQTVTTPLSLTLGHWKDVERIAHNQSVDVKKRRWVTFCSAEWPTFNVGWPRDGTFNRDLITQVKIKVFSPGPHGHPDQVPYIVTWEALAFDPPPWVKPFVHPKPPPPLPPSAPSLPLEPPRSTPPRSSLYPALTPSLGAKPKPQVLSDSGGPLIDLLTEDPPPYRDPRPPPSDRDGNGGEATPAGEAPDPSPMASRLRGRREPPVADSTTSQAFPLRAGGNGQLPYWPFSSSDLYNWKNNNPSFSEDPGKLTALIESVLITHQPTWDDCQQLLGTLLTGEEKQRVLLEARKAVRGDDGRPTQLPNEVDAAFPLERPDWDYTTQAGRNHLVHYRQLLLAGLQNAGRSPTNLAKVKGITQGPNESPSAFLERLKEAYRRYTPYDPEDPGQETNVSMSFIW…

## Sheet: Supplementary Table 5
	Replicate 1	Replicate 2
MOI	0.035	0.018
Total number of transduced cells	960000	480000
Average number of transduced cells per library member	255	128
